# Supplementary material for: ﻿Phylogenetic assessment and taxonomic revision of Scytalidium (Helotiales, Leotiomycetes)
Source: IMA Fungus. 2025 Oct 14;16:e164608. doi: 10.3897/imafungus.16.164608 (PMC12541464; doi:10.3897/imafungus.16.164608)
Supplement: XML Treatment for Scytalidium chlamydosporum [file imafungus.16.164608-treatment6.xml]

<!DOCTYPE tp:taxon-treatment
  PUBLIC "-//TaxonX//DTD Taxonomic Treatment Publishing DTD v0 20100105//EN" "tax-treatment-NSO.dtd">
<tp:taxon-treatment xmlns:tp="http://www.plazi.org/taxpub"><tp:treatment-meta><kwd-group><label>Taxon classification</label><kwd>
                <named-content content-type="kingdom">Animalia</named-content>
              </kwd><kwd>
                <named-content content-type="order">Helotiales</named-content>
              </kwd><kwd>
                <named-content content-type="family">Chaetomiaceae</named-content>
              </kwd></kwd-group><mixed-citation publication-type="journal"><person-group><name><surname>Tong</surname><given-names>Shuo-Qiu</given-names></name><name><surname>Yang</surname><given-names>Yi-Fan</given-names></name><name><surname>Li</surname><given-names>Peng</given-names></name><name><surname>Wu</surname><given-names>Yong-Jun</given-names></name><name><surname>Sun</surname><given-names>Bing-Da</given-names></name><name><surname>Zhang</surname><given-names>Zhi-Yuan</given-names></name></person-group><article-title>﻿Phylogenetic assessment and taxonomic revision of <italic><tp:taxon-name><tp:taxon-name-part taxon-name-part-type="genus" reg="Scytalidium">Scytalidium</tp:taxon-name-part></tp:taxon-name></italic> (<italic><tp:taxon-name><tp:taxon-name-part taxon-name-part-type="order">Helotiales</tp:taxon-name-part></tp:taxon-name></italic>, <italic><tp:taxon-name><tp:taxon-name-part taxon-name-part-type="class">Leotiomycetes</tp:taxon-name-part></tp:taxon-name></italic>)</article-title><source>IMA Fungus</source><day>14</day><month>10</month><year>2025</year><volume>16</volume><pub-id pub-id-type="doi">10.3897/imafungus.16.164608</pub-id></mixed-citation></tp:treatment-meta><tp:nomenclature><label>5.﻿</label><tp:taxon-name><object-id xmlns:xlink="http://www.w3.org/1999/xlink" content-type="arpha" xlink:type="simple">0BB5E09C-821C-5D9D-BB63-B623A6BBF496</object-id>
              <tp:taxon-name-part taxon-name-part-type="genus" reg="Scytalidium">Scytalidium</tp:taxon-name-part>
              <tp:taxon-name-part taxon-name-part-type="species" reg="chlamydosporum">chlamydosporum</tp:taxon-name-part>
              <object-id xmlns:xlink="http://www.w3.org/1999/xlink" content-type="mycobank" xlink:type="simple">859963</object-id>
               </tp:taxon-name><tp:taxon-authority>S.Q. Tong &amp; Zhi.Y. Zhang, sp. nov.</tp:taxon-authority><xref ref-type="fig" rid="F3">Fig. 3</xref></tp:nomenclature><tp:treatment-sec sec-type="material" id="SECID0EDQAK"><title>Type.</title><p>CHINA • Guizhou, Guiyang, Xiuwen County, Liuguang Town, <named-content xmlns:xlink="http://www.w3.org/1999/xlink" content-type="dwc:verbatimCoordinates" xlink:type="simple"><named-content content-type="geo-json" specific-use="{&#34;type&#34;:&#34;Point&#34;,&#34;coordinates&#34;:[116.440000,26.990000]}" id="NCID0EMQAK" xlink:type="simple">26.99°N, 116.44°E</named-content></named-content>, soil, 5 July 2022, Shuo-Qiu Tong (holotype <abbrev xmlns:xlink="http://www.w3.org/1999/xlink" xlink:title="Fungarium" id="ABBRID0ERQAK" xlink:type="simple">HMAS</abbrev> 354096, dried culture; ex-type <named-content xmlns:xlink="http://www.w3.org/1999/xlink" content-type="dwc:institutional_code" xlink:title="China General Microbiological Culture Collection Center" xlink:href="http://grbio.org/institution/china-general-microbiological-culture-collection-center-chinese-academy-sciences" xlink:type="simple">CGMCC</named-content> 3.28993, <italic>ibid</italic>., SQT10)</p></tp:treatment-sec><tp:treatment-sec sec-type="etymology" id="SECID0E3QAK"><title>Etymology.</title><p>Refers to the species that only produces chlamydospore-like cells.</p></tp:treatment-sec><tp:treatment-sec sec-type="description" id="SECID0ELRAK"><title>Description.</title><p><bold><italic>Culture characteristics</italic></bold> (14 days at 25 °C): Colonies on <abbrev xmlns:xlink="http://www.w3.org/1999/xlink" xlink:title="potato dextrose agar" id="ABBRID0EWRAK" xlink:type="simple">PDA</abbrev> attaining 80–82 mm diam., flat, cottony, margin entire, gray-yellow (4A2) to pale gray (30B2). Reverse gray-yellow (4A2) to pale gray (30B2). Colonies on <abbrev xmlns:xlink="http://www.w3.org/1999/xlink" xlink:title="synthetic nutrient-poor agar" id="ABBRID0E1RAK" xlink:type="simple">SNA</abbrev> fast-growing, more than 90 mm, flat, tomentose, pale gray (30B2). Reverse pale gray (30B2).</p><fig id="F3" position="float" orientation="portrait"><object-id xmlns:xlink="http://www.w3.org/1999/xlink" content-type="doi" xlink:type="simple">10.3897/imafungus.16.164608.figure3</object-id><object-id xmlns:xlink="http://www.w3.org/1999/xlink" content-type="arpha" xlink:type="simple">CB0777F4-5780-5770-AD30-A284763E43D1</object-id><label>Figure 3.</label><caption><p><italic><tp:taxon-name><tp:taxon-name-part taxon-name-part-type="genus" reg="Scytalidium">Scytalidium</tp:taxon-name-part> <tp:taxon-name-part taxon-name-part-type="species" reg="chlamydosporum">chlamydosporum</tp:taxon-name-part></tp:taxon-name></italic> (from holotype <abbrev xmlns:xlink="http://www.w3.org/1999/xlink" xlink:title="Fungarium" id="ABBRID0ERSAK" xlink:type="simple">HMAS</abbrev> 354096) a, b upper and reverse views of cultures on <abbrev xmlns:xlink="http://www.w3.org/1999/xlink" xlink:title="potato dextrose agar" id="ABBRID0EVSAK" xlink:type="simple">PDA</abbrev> and <abbrev xmlns:xlink="http://www.w3.org/1999/xlink" xlink:title="synthetic nutrient-poor agar" id="ABBRID0EZSAK" xlink:type="simple">SNA</abbrev> after 14 d at 25 °C c–e chlamydospore-like cells. Scale bars: 10 μm (c); 20 μm (d–e).</p></caption><graphic xmlns:xlink="http://www.w3.org/1999/xlink" xlink:href="imafungus-16-e164608-g003.jpg" position="float" orientation="portrait" xlink:type="simple" id="oo_1437681.jpg"><uri content-type="original_file" xlink:type="simple">https://binary.pensoft.net/fig/1437681</uri></graphic></fig><p><bold><italic>Mycelium</italic></bold> consisting of hyaline, smooth-walled, branched, septate, 1–3 μm diam hyphae. <bold><italic>Chlamydospore-like</italic></bold> cells yellow-brown to dark brown, oblong to globose, ellipsoidal, 0–1-septate, thick-walled, smooth, solitary, catenate, 6–11.5 × 6–8.5 µm (avg. 8.5 × 7.1 μm, n = 30). <bold><italic>Conidia</italic></bold> and <bold><italic>Arthroconidia</italic></bold> unknown. <bold><italic>Sexual morph</italic></bold> unknown.</p></tp:treatment-sec><tp:treatment-sec sec-type="distribution" id="SECID0EJUAK"><title>Geographical distribution.</title><p>Guizhou Province, China.</p></tp:treatment-sec><tp:treatment-sec sec-type="material" id="SECID0EOUAK"><title>Additional material examined.</title><p>CHINA • Guizhou, Guiyang, Huaxi District, Shiban Town, <named-content xmlns:xlink="http://www.w3.org/1999/xlink" content-type="dwc:verbatimCoordinates" xlink:type="simple"><named-content content-type="geo-json" specific-use="{&#34;type&#34;:&#34;Point&#34;,&#34;coordinates&#34;:[106.650000,26.460000]}" id="NCID0EXUAK" xlink:type="simple">26.46°N, 106.65°E</named-content></named-content>, soil, 8 July 2022, Shuo-Qiu Tong, SQT11, ibid. SQT12.</p></tp:treatment-sec><tp:treatment-sec sec-type="GenBank numbers" id="SECID0E3UAK"><title>GenBank numbers.</title><p>SQT10–SQT12, <abbrev xmlns:xlink="http://www.w3.org/1999/xlink" xlink:title="internal transcribed spacer" id="ABBRID0ECVAK" xlink:type="simple">ITS</abbrev>: <ext-link xmlns:xlink="http://www.w3.org/1999/xlink" ext-link-type="gen" xlink:href="PV890025" xlink:type="simple">PV890025</ext-link>–<ext-link xmlns:xlink="http://www.w3.org/1999/xlink" ext-link-type="gen" xlink:href="PV890027" xlink:type="simple">PV890027</ext-link>, <abbrev xmlns:xlink="http://www.w3.org/1999/xlink" xlink:title="large nuclear ribosomal subunit rDNA" id="ABBRID0EQVAK" xlink:type="simple">LSU</abbrev>: <ext-link xmlns:xlink="http://www.w3.org/1999/xlink" ext-link-type="gen" xlink:href="PV890032" xlink:type="simple">PV890032</ext-link>–<ext-link xmlns:xlink="http://www.w3.org/1999/xlink" ext-link-type="gen" xlink:href="PV890034" xlink:type="simple">PV890034</ext-link>.</p></tp:treatment-sec><tp:treatment-sec sec-type="notes" id="SECID0E5VAK"><title>Notes.</title><p>Phylogenetic analysis showed that three new isolates (SQT10–SQT12) clustered in a single subclade with high supported value (100/1) and were closely related to <italic><tp:taxon-name><tp:taxon-name-part taxon-name-part-type="genus" reg="Scytalidium">S.</tp:taxon-name-part> <tp:taxon-name-part taxon-name-part-type="species" reg="cuboideum">cuboideum</tp:taxon-name-part></tp:taxon-name></italic> and <italic><tp:taxon-name><tp:taxon-name-part taxon-name-part-type="genus" reg="Scytalidium">S.</tp:taxon-name-part> <tp:taxon-name-part taxon-name-part-type="species" reg="sphaerosporum">sphaerosporum</tp:taxon-name-part></tp:taxon-name></italic> (Figs <xref ref-type="fig" rid="F1">1</xref>, <xref ref-type="fig" rid="F2">2</xref>). Morphologically, <italic><tp:taxon-name><tp:taxon-name-part taxon-name-part-type="genus" reg="Scytalidium">S.</tp:taxon-name-part> <tp:taxon-name-part taxon-name-part-type="species" reg="chlamydosporum">chlamydosporum</tp:taxon-name-part></tp:taxon-name></italic> differs from <italic><tp:taxon-name><tp:taxon-name-part taxon-name-part-type="genus" reg="Scytalidium">S.</tp:taxon-name-part> <tp:taxon-name-part taxon-name-part-type="species" reg="cuboideum">cuboideum</tp:taxon-name-part></tp:taxon-name></italic> by its absent arthroconidia and production of chlamydospore-like cells (<xref ref-type="bibr" rid="B46">Kang et al. 2010</xref>). <italic><tp:taxon-name><tp:taxon-name-part taxon-name-part-type="genus" reg="Scytalidium">Scytalidium</tp:taxon-name-part> <tp:taxon-name-part taxon-name-part-type="species" reg="chlamydosporum">chlamydosporum</tp:taxon-name-part></tp:taxon-name></italic> differs from <italic><tp:taxon-name><tp:taxon-name-part taxon-name-part-type="genus" reg="Scytalidium">S.</tp:taxon-name-part> <tp:taxon-name-part taxon-name-part-type="species" reg="sphaerosporum">sphaerosporum</tp:taxon-name-part></tp:taxon-name></italic> by its absent sexual morph and production of chlamydospore-like cells (<xref ref-type="bibr" rid="B46">Kang et al. 2010</xref>). Furthermore, based on a pairwise comparison of <abbrev xmlns:xlink="http://www.w3.org/1999/xlink" xlink:title="internal transcribed spacer" id="ABBRID0EIZAK" xlink:type="simple">ITS</abbrev>, <italic><tp:taxon-name><tp:taxon-name-part taxon-name-part-type="genus" reg="Scytalidium">S.</tp:taxon-name-part> <tp:taxon-name-part taxon-name-part-type="species" reg="chlamydosporum">chlamydosporum</tp:taxon-name-part></tp:taxon-name></italic> (ex-type <named-content xmlns:xlink="http://www.w3.org/1999/xlink" content-type="dwc:institutional_code" xlink:title="China General Microbiological Culture Collection Center" xlink:href="http://grbio.org/institution/china-general-microbiological-culture-collection-center-chinese-academy-sciences" xlink:type="simple">CGMCC</named-content> 3.28993) differs from <italic><tp:taxon-name><tp:taxon-name-part taxon-name-part-type="genus" reg="Scytalidium">S.</tp:taxon-name-part> <tp:taxon-name-part taxon-name-part-type="species" reg="cuboideum">cuboideum</tp:taxon-name-part></tp:taxon-name></italic> (ex-isotype <named-content xmlns:xlink="http://www.w3.org/1999/xlink" content-type="dwc:institutional_code" xlink:title="University of Alberta Mold Herbarium and Culture Collection, Edmonton, Canada" xlink:href="http://grbio.org/institution/university-alberta-microfungus-collection-and-herbarium-0" xlink:type="simple">UAMH</named-content> 676) by 10.9% (60/549 bp, 21 gaps) and from <italic><tp:taxon-name><tp:taxon-name-part taxon-name-part-type="genus" reg="Scytalidium">S.</tp:taxon-name-part> <tp:taxon-name-part taxon-name-part-type="species" reg="sphaerosporum">sphaerosporum</tp:taxon-name-part></tp:taxon-name></italic> (ex-type <named-content xmlns:xlink="http://www.w3.org/1999/xlink" content-type="dwc:institutional_code" xlink:title="American Type Culture Collection, Manassas, USA" xlink:href="http://grbio.org/institution/american-type-culture-collection" xlink:type="simple">ATCC</named-content> 34392) by 12.4% (64/513 bp, 28 gaps). <italic><tp:taxon-name><tp:taxon-name-part taxon-name-part-type="genus" reg="Scytalidium">Scytalidium</tp:taxon-name-part> <tp:taxon-name-part taxon-name-part-type="species" reg="chlamydosporum">chlamydosporum</tp:taxon-name-part></tp:taxon-name></italic> was isolated from soil in a pepper cultivation area and is likely to have a saprophytic lifestyle.</p></tp:treatment-sec><tp:treatment-sec><!--Section generated to contain objects referenced in tp:taxon-treatment.--><fig id="F1" position="float" orientation="portrait"><object-id xmlns:xlink="http://www.w3.org/1999/xlink" content-type="doi" xlink:type="simple">10.3897/imafungus.16.164608.figure1</object-id><object-id xmlns:xlink="http://www.w3.org/1999/xlink" content-type="arpha" xlink:type="simple">9A4D0554-4524-5990-A441-D4BE369D5382</object-id><label>Figure 1.</label><caption><p>Phylogenetic tree inferred from a maximum likelihood analysis based on a concatenated alignment of <abbrev xmlns:xlink="http://www.w3.org/1999/xlink" xlink:title="internal transcribed spacer" id="ABBRID0EFJCI" xlink:type="simple">ITS</abbrev> and <abbrev xmlns:xlink="http://www.w3.org/1999/xlink" xlink:title="large nuclear ribosomal subunit rDNA" id="ABBRID0EJJCI" xlink:type="simple">LSU</abbrev> sequences from 87 isolates representing <italic><tp:taxon-name><tp:taxon-name-part taxon-name-part-type="genus" reg="Scytalidium">Scytalidium</tp:taxon-name-part></tp:taxon-name></italic>, related taxa, and outgroup taxa. Numbers at branches indicate support values (IQ-TREE-BS/BI-PP) above 70%/0.90. The new species are printed in bold blue, and the taxa transferred out of <italic><tp:taxon-name><tp:taxon-name-part taxon-name-part-type="genus" reg="Scytalidium">Scytalidium</tp:taxon-name-part></tp:taxon-name></italic> in bold black. Strains with a type status are indicated with “T.” The tree is rooted to <italic><tp:taxon-name><tp:taxon-name-part taxon-name-part-type="genus" reg="Geoglossum">Geoglossum</tp:taxon-name-part> <tp:taxon-name-part taxon-name-part-type="species" reg="azoricum">azoricum</tp:taxon-name-part></tp:taxon-name></italic> (AMI-SPL1247) and <italic><tp:taxon-name><tp:taxon-name-part taxon-name-part-type="genus" reg="Geoglossum">G.</tp:taxon-name-part> <tp:taxon-name-part taxon-name-part-type="species" reg="dunense">dunense</tp:taxon-name-part></tp:taxon-name></italic> (TUR-A 199830).</p></caption><graphic xmlns:xlink="http://www.w3.org/1999/xlink" xlink:href="imafungus-16-e164608-g001.jpg" position="float" orientation="portrait" xlink:type="simple" id="oo_1437684.jpg"><uri content-type="original_file" xlink:type="simple">https://binary.pensoft.net/fig/1437684</uri></graphic></fig><fig id="F2" position="float" orientation="portrait"><object-id xmlns:xlink="http://www.w3.org/1999/xlink" content-type="doi" xlink:type="simple">10.3897/imafungus.16.164608.figure2</object-id><object-id xmlns:xlink="http://www.w3.org/1999/xlink" content-type="arpha" xlink:type="simple">F0A6FA4A-9D76-5A3D-9021-EBAAA3EE1B62</object-id><label>Figure 2.</label><caption><p>Phylogenetic tree inferred from a maximum likelihood analysis based on a concatenated alignment of <abbrev xmlns:xlink="http://www.w3.org/1999/xlink" xlink:title="internal transcribed spacer" id="ABBRID0E5KCI" xlink:type="simple">ITS</abbrev> and <abbrev xmlns:xlink="http://www.w3.org/1999/xlink" xlink:title="large nuclear ribosomal subunit rDNA" id="ABBRID0ECLCI" xlink:type="simple">LSU</abbrev> sequences from 33 isolates representing <italic><tp:taxon-name><tp:taxon-name-part taxon-name-part-type="genus" reg="Scytalidium">Scytalidium</tp:taxon-name-part></tp:taxon-name></italic> and outgroup taxa. Numbers at branches indicate support values (IQ-TREE-BS/BI-PP) above 70%/0.90. The new species are printed in blue. Strains with a type status are indicated with “T.” The tree is rooted to <italic><tp:taxon-name><tp:taxon-name-part taxon-name-part-type="genus" reg="Tricladium">Tricladium</tp:taxon-name-part> <tp:taxon-name-part taxon-name-part-type="species" reg="obesum">obesum</tp:taxon-name-part></tp:taxon-name></italic> (CCM F-14598) and <italic><tp:taxon-name><tp:taxon-name-part taxon-name-part-type="genus" reg="Mycofalcella">Mycofalcella</tp:taxon-name-part> <tp:taxon-name-part taxon-name-part-type="species" reg="calcarata">calcarata</tp:taxon-name-part></tp:taxon-name></italic> (CCM F-10289).</p></caption><graphic xmlns:xlink="http://www.w3.org/1999/xlink" xlink:href="imafungus-16-e164608-g002.jpg" position="float" orientation="portrait" xlink:type="simple" id="oo_1437685.jpg"><uri content-type="original_file" xlink:type="simple">https://binary.pensoft.net/fig/1437685</uri></graphic></fig></tp:treatment-sec><ref-list><ref id="B46"><mixed-citation xmlns:xlink="http://www.w3.org/1999/xlink" xlink:type="simple"><person-group><name name-style="western"><surname>Kang</surname><given-names>H-J</given-names></name><name name-style="western"><surname>Sigler</surname><given-names>L</given-names></name><etal/></person-group> (<year>2010</year>) <article-title><italic><tp:taxon-name><tp:taxon-name-part taxon-name-part-type="genus">Xylogone</tp:taxon-name-part> <tp:taxon-name-part taxon-name-part-type="species">ganodermophthora</tp:taxon-name-part></tp:taxon-name></italic> sp. nov., an ascomycetous pathogen causing yellow rot on cultivated mushroom <italic><tp:taxon-name><tp:taxon-name-part taxon-name-part-type="genus">Ganoderma</tp:taxon-name-part> <tp:taxon-name-part taxon-name-part-type="species">lucidum</tp:taxon-name-part></tp:taxon-name></italic> in Korea.</article-title><source>Mycologia</source><volume>102</volume>(<issue>5</issue>): <fpage>1167</fpage>–<lpage>1184</lpage>. <ext-link xlink:href="10.3852/09-304" ext-link-type="doi" xlink:type="simple">https://doi.org/10.3852/09-304</ext-link></mixed-citation></ref></ref-list></tp:taxon-treatment>
