# Supplementary material for: ﻿Phylogenetic assessment and taxonomic revision of Scytalidium (Helotiales, Leotiomycetes)
Source: IMA Fungus. 2025 Oct 14;16:e164608. doi: 10.3897/imafungus.16.164608 (PMC12541464; doi:10.3897/imafungus.16.164608)
Supplement: XML Treatment for Scytalidium cuboideum [file imafungus.16.164608-treatment8.xml]

<!DOCTYPE tp:taxon-treatment
  PUBLIC "-//TaxonX//DTD Taxonomic Treatment Publishing DTD v0 20100105//EN" "tax-treatment-NSO.dtd">
<tp:taxon-treatment xmlns:tp="http://www.plazi.org/taxpub"><tp:treatment-meta><kwd-group><label>Taxon classification</label><kwd>
                <named-content content-type="kingdom">Animalia</named-content>
              </kwd><kwd>
                <named-content content-type="order">Helotiales</named-content>
              </kwd><kwd>
                <named-content content-type="family">Chaetomiaceae</named-content>
              </kwd></kwd-group><mixed-citation publication-type="journal"><person-group><name><surname>Tong</surname><given-names>Shuo-Qiu</given-names></name><name><surname>Yang</surname><given-names>Yi-Fan</given-names></name><name><surname>Li</surname><given-names>Peng</given-names></name><name><surname>Wu</surname><given-names>Yong-Jun</given-names></name><name><surname>Sun</surname><given-names>Bing-Da</given-names></name><name><surname>Zhang</surname><given-names>Zhi-Yuan</given-names></name></person-group><article-title>﻿Phylogenetic assessment and taxonomic revision of <italic><tp:taxon-name><tp:taxon-name-part taxon-name-part-type="genus" reg="Scytalidium">Scytalidium</tp:taxon-name-part></tp:taxon-name></italic> (<italic><tp:taxon-name><tp:taxon-name-part taxon-name-part-type="order">Helotiales</tp:taxon-name-part></tp:taxon-name></italic>, <italic><tp:taxon-name><tp:taxon-name-part taxon-name-part-type="class">Leotiomycetes</tp:taxon-name-part></tp:taxon-name></italic>)</article-title><source>IMA Fungus</source><day>14</day><month>10</month><year>2025</year><volume>16</volume><pub-id pub-id-type="doi">10.3897/imafungus.16.164608</pub-id></mixed-citation></tp:treatment-meta><tp:nomenclature><label>7.﻿</label><tp:taxon-name><object-id xmlns:xlink="http://www.w3.org/1999/xlink" content-type="arpha" xlink:type="simple">96AA98A3-2005-5929-8F46-03393ABC093C</object-id>
              <tp:taxon-name-part taxon-name-part-type="genus" reg="Scytalidium">Scytalidium</tp:taxon-name-part>
              <tp:taxon-name-part taxon-name-part-type="species" reg="cuboideum">cuboideum</tp:taxon-name-part>
              
            </tp:taxon-name><tp:taxon-authority>(Sacc. &amp; Ellis) Sigler &amp; Kang, Mycologia 102(5): 1179 (2010)</tp:taxon-authority><tp:nomenclature-citation-list><tp:nomenclature-citation><tp:taxon-name>
                      <tp:taxon-name-part taxon-name-part-type="genus" reg="Geotrichum">Geotrichum</tp:taxon-name-part> <tp:taxon-name-part taxon-name-part-type="species" reg="microsporum">microsporum</tp:taxon-name-part></tp:taxon-name><comment>Smith, Trans. Br. Mycol. Soc. 45: 388. 1962. </comment></tp:nomenclature-citation></tp:nomenclature-citation-list></tp:nomenclature><tp:treatment-sec sec-type="Basionym" id="SECID0ENKBK"><title>Basionym.</title><p><italic><tp:taxon-name><tp:taxon-name-part taxon-name-part-type="genus" reg="Oospora">Oospora</tp:taxon-name-part> <tp:taxon-name-part taxon-name-part-type="species" reg="cuboidea">cuboidea</tp:taxon-name-part></tp:taxon-name></italic> Sacc. &amp; Ellis, Michelia 2(8): 576. 1882.</p></tp:treatment-sec><tp:treatment-sec sec-type="Synonym" id="SECID0E5KBK"><title>Synonym.</title><p><italic><tp:taxon-name><tp:taxon-name-part taxon-name-part-type="genus" reg="Arthrographis">Arthrographis</tp:taxon-name-part> <tp:taxon-name-part taxon-name-part-type="species" reg="cuboidea">cuboidea</tp:taxon-name-part></tp:taxon-name></italic> (Sacc. &amp; Ellis) Sigler, Mycotaxon 4: 363. 1976.</p><p>Other synonyms and a detailed description are provided in <xref ref-type="bibr" rid="B87">Sigler and Carmichael (1976)</xref>.</p></tp:treatment-sec><tp:treatment-sec sec-type="description" id="SECID0EVLBK"><title>Description and illustration.</title><p><xref ref-type="bibr" rid="B46">Kang et al. (2010)</xref>.</p></tp:treatment-sec><tp:treatment-sec sec-type="notes" id="SECID0E6LBK"><title>Notes.</title><p><italic><tp:taxon-name><tp:taxon-name-part taxon-name-part-type="genus" reg="Scytalidium">Scytalidium</tp:taxon-name-part> <tp:taxon-name-part taxon-name-part-type="species" reg="cuboideum">cuboideum</tp:taxon-name-part></tp:taxon-name></italic> is phylogenetically closely related to <italic><tp:taxon-name><tp:taxon-name-part taxon-name-part-type="genus" reg="Scytalidium">S.</tp:taxon-name-part> <tp:taxon-name-part taxon-name-part-type="species" reg="sphaerosporum">sphaerosporum</tp:taxon-name-part></tp:taxon-name></italic> and <italic><tp:taxon-name><tp:taxon-name-part taxon-name-part-type="genus" reg="Scytalidium">S.</tp:taxon-name-part> <tp:taxon-name-part taxon-name-part-type="species" reg="chlamydosporum">chlamydosporum</tp:taxon-name-part></tp:taxon-name></italic> (Figs <xref ref-type="fig" rid="F1">1</xref>, <xref ref-type="fig" rid="F2">2</xref>). The distinctions between <italic><tp:taxon-name><tp:taxon-name-part taxon-name-part-type="genus" reg="Scytalidium">S.</tp:taxon-name-part> <tp:taxon-name-part taxon-name-part-type="species" reg="cuboideum">cuboideum</tp:taxon-name-part></tp:taxon-name></italic> and <italic><tp:taxon-name><tp:taxon-name-part taxon-name-part-type="genus" reg="Scytalidium">S.</tp:taxon-name-part> <tp:taxon-name-part taxon-name-part-type="species" reg="chlamydosporum">chlamydosporum</tp:taxon-name-part></tp:taxon-name></italic> are provided in the notes for <italic><tp:taxon-name><tp:taxon-name-part taxon-name-part-type="genus" reg="Scytalidium">S.</tp:taxon-name-part> <tp:taxon-name-part taxon-name-part-type="species" reg="chlamydosporum">chlamydosporum</tp:taxon-name-part></tp:taxon-name></italic>. Morphologically, <italic><tp:taxon-name><tp:taxon-name-part taxon-name-part-type="genus" reg="Scytalidium">S.</tp:taxon-name-part> <tp:taxon-name-part taxon-name-part-type="species" reg="cuboideum">cuboideum</tp:taxon-name-part></tp:taxon-name></italic> differs from <italic><tp:taxon-name><tp:taxon-name-part taxon-name-part-type="genus" reg="Scytalidium">S.</tp:taxon-name-part> <tp:taxon-name-part taxon-name-part-type="species" reg="sphaerosporum">sphaerosporum</tp:taxon-name-part></tp:taxon-name></italic> by its unknown sexual morph (<xref ref-type="bibr" rid="B46">Kang et al. 2010</xref>). Furthermore, based on a pairwise comparison of <abbrev xmlns:xlink="http://www.w3.org/1999/xlink" xlink:title="internal transcribed spacer" id="ABBRID0EJPBK" xlink:type="simple">ITS</abbrev>, <italic><tp:taxon-name><tp:taxon-name-part taxon-name-part-type="genus" reg="Scytalidium">S.</tp:taxon-name-part> <tp:taxon-name-part taxon-name-part-type="species" reg="cuboideum">cuboideum</tp:taxon-name-part></tp:taxon-name></italic> (Isotype <named-content xmlns:xlink="http://www.w3.org/1999/xlink" content-type="dwc:institutional_code" xlink:title="University of Alberta Mold Herbarium and Culture Collection, Edmonton, Canada" xlink:href="http://grbio.org/institution/university-alberta-microfungus-collection-and-herbarium-0" xlink:type="simple">UAMH</named-content> 676) differs from <italic><tp:taxon-name><tp:taxon-name-part taxon-name-part-type="genus" reg="Scytalidium">S.</tp:taxon-name-part> <tp:taxon-name-part taxon-name-part-type="species" reg="sphaerosporum">sphaerosporum</tp:taxon-name-part></tp:taxon-name></italic> (ex-type <named-content xmlns:xlink="http://www.w3.org/1999/xlink" content-type="dwc:institutional_code" xlink:title="American Type Culture Collection, Manassas, USA" xlink:href="http://grbio.org/institution/american-type-culture-collection" xlink:type="simple">ATCC</named-content> 34392) by 13.2% (73/554 bp, 23 gaps) in the <abbrev xmlns:xlink="http://www.w3.org/1999/xlink" xlink:title="internal transcribed spacer" id="ABBRID0ENQBK" xlink:type="simple">ITS</abbrev>.</p><p><italic><tp:taxon-name><tp:taxon-name-part taxon-name-part-type="genus" reg="Scytalidium">Scytalidium</tp:taxon-name-part> <tp:taxon-name-part taxon-name-part-type="species" reg="cuboideum">cuboideum</tp:taxon-name-part></tp:taxon-name></italic> is a soft rot fungus capable of causing pink or blue spalting in wood, commonly found on both hardwoods and softwoods such as oak (<italic><tp:taxon-name><tp:taxon-name-part taxon-name-part-type="genus" reg="Quercus">Quercus</tp:taxon-name-part></tp:taxon-name></italic> spp.) (<xref ref-type="bibr" rid="B78">Robinson et al. 2007</xref>). It has a global distribution and has been isolated from various regions, including the United States, South Africa, Japan, and Bhutan (<xref ref-type="bibr" rid="B78">Robinson et al. 2007</xref>). <italic><tp:taxon-name><tp:taxon-name-part taxon-name-part-type="genus" reg="Scytalidium">Scytalidium</tp:taxon-name-part> <tp:taxon-name-part taxon-name-part-type="species" reg="cuboideum">cuboideum</tp:taxon-name-part></tp:taxon-name></italic> produces a red pigment known as draconin red, which exhibits excellent lightfastness, UV resistance, and colorfastness, showing strong potential for applications in textiles, wood coatings, and paper dyeing (<xref ref-type="bibr" rid="B77">Robinson et al. 2014</xref>; <xref ref-type="bibr" rid="B31">Gutierrez et al. 2019</xref>; <xref ref-type="bibr" rid="B35">Hinsch et al. 2022</xref>; <xref ref-type="bibr" rid="B19">Diplock et al. 2023</xref>). Notably, although not a common pathogen, it has been isolated from respiratory samples (such as bronchial wash and lung tissue), can grow at 37 °C, and is susceptible to several antifungal agents (e.g., posaconazole, voriconazole) but resistant to echinocandins and terbinafine, indicating potential pathogenicity (<xref ref-type="bibr" rid="B27">Giraldo et al. 2013</xref>; <xref ref-type="bibr" rid="B91">Sy-Cordero et al. 2015</xref>).</p></tp:treatment-sec><tp:treatment-sec><!--Section generated to contain objects referenced in tp:taxon-treatment.--><fig id="F1" position="float" orientation="portrait"><object-id xmlns:xlink="http://www.w3.org/1999/xlink" content-type="doi" xlink:type="simple">10.3897/imafungus.16.164608.figure1</object-id><object-id xmlns:xlink="http://www.w3.org/1999/xlink" content-type="arpha" xlink:type="simple">9A4D0554-4524-5990-A441-D4BE369D5382</object-id><label>Figure 1.</label><caption><p>Phylogenetic tree inferred from a maximum likelihood analysis based on a concatenated alignment of <abbrev xmlns:xlink="http://www.w3.org/1999/xlink" xlink:title="internal transcribed spacer" id="ABBRID0EFJCI" xlink:type="simple">ITS</abbrev> and <abbrev xmlns:xlink="http://www.w3.org/1999/xlink" xlink:title="large nuclear ribosomal subunit rDNA" id="ABBRID0EJJCI" xlink:type="simple">LSU</abbrev> sequences from 87 isolates representing <italic><tp:taxon-name><tp:taxon-name-part taxon-name-part-type="genus" reg="Scytalidium">Scytalidium</tp:taxon-name-part></tp:taxon-name></italic>, related taxa, and outgroup taxa. Numbers at branches indicate support values (IQ-TREE-BS/BI-PP) above 70%/0.90. The new species are printed in bold blue, and the taxa transferred out of <italic><tp:taxon-name><tp:taxon-name-part taxon-name-part-type="genus" reg="Scytalidium">Scytalidium</tp:taxon-name-part></tp:taxon-name></italic> in bold black. Strains with a type status are indicated with “T.” The tree is rooted to <italic><tp:taxon-name><tp:taxon-name-part taxon-name-part-type="genus" reg="Geoglossum">Geoglossum</tp:taxon-name-part> <tp:taxon-name-part taxon-name-part-type="species" reg="azoricum">azoricum</tp:taxon-name-part></tp:taxon-name></italic> (AMI-SPL1247) and <italic><tp:taxon-name><tp:taxon-name-part taxon-name-part-type="genus" reg="Geoglossum">G.</tp:taxon-name-part> <tp:taxon-name-part taxon-name-part-type="species" reg="dunense">dunense</tp:taxon-name-part></tp:taxon-name></italic> (TUR-A 199830).</p></caption><graphic xmlns:xlink="http://www.w3.org/1999/xlink" xlink:href="imafungus-16-e164608-g001.jpg" position="float" orientation="portrait" xlink:type="simple" id="oo_1437684.jpg"><uri content-type="original_file" xlink:type="simple">https://binary.pensoft.net/fig/1437684</uri></graphic></fig><fig id="F2" position="float" orientation="portrait"><object-id xmlns:xlink="http://www.w3.org/1999/xlink" content-type="doi" xlink:type="simple">10.3897/imafungus.16.164608.figure2</object-id><object-id xmlns:xlink="http://www.w3.org/1999/xlink" content-type="arpha" xlink:type="simple">F0A6FA4A-9D76-5A3D-9021-EBAAA3EE1B62</object-id><label>Figure 2.</label><caption><p>Phylogenetic tree inferred from a maximum likelihood analysis based on a concatenated alignment of <abbrev xmlns:xlink="http://www.w3.org/1999/xlink" xlink:title="internal transcribed spacer" id="ABBRID0E5KCI" xlink:type="simple">ITS</abbrev> and <abbrev xmlns:xlink="http://www.w3.org/1999/xlink" xlink:title="large nuclear ribosomal subunit rDNA" id="ABBRID0ECLCI" xlink:type="simple">LSU</abbrev> sequences from 33 isolates representing <italic><tp:taxon-name><tp:taxon-name-part taxon-name-part-type="genus" reg="Scytalidium">Scytalidium</tp:taxon-name-part></tp:taxon-name></italic> and outgroup taxa. Numbers at branches indicate support values (IQ-TREE-BS/BI-PP) above 70%/0.90. The new species are printed in blue. Strains with a type status are indicated with “T.” The tree is rooted to <italic><tp:taxon-name><tp:taxon-name-part taxon-name-part-type="genus" reg="Tricladium">Tricladium</tp:taxon-name-part> <tp:taxon-name-part taxon-name-part-type="species" reg="obesum">obesum</tp:taxon-name-part></tp:taxon-name></italic> (CCM F-14598) and <italic><tp:taxon-name><tp:taxon-name-part taxon-name-part-type="genus" reg="Mycofalcella">Mycofalcella</tp:taxon-name-part> <tp:taxon-name-part taxon-name-part-type="species" reg="calcarata">calcarata</tp:taxon-name-part></tp:taxon-name></italic> (CCM F-10289).</p></caption><graphic xmlns:xlink="http://www.w3.org/1999/xlink" xlink:href="imafungus-16-e164608-g002.jpg" position="float" orientation="portrait" xlink:type="simple" id="oo_1437685.jpg"><uri content-type="original_file" xlink:type="simple">https://binary.pensoft.net/fig/1437685</uri></graphic></fig></tp:treatment-sec><ref-list><ref id="B87"><mixed-citation xmlns:xlink="http://www.w3.org/1999/xlink" xlink:type="simple"><person-group><name name-style="western"><surname>Sigler</surname><given-names>L</given-names></name><name name-style="western"><surname>Carmichael</surname><given-names>JW</given-names></name></person-group> (<year>1976</year>) <article-title>Taxonomy of <italic><tp:taxon-name><tp:taxon-name-part taxon-name-part-type="genus">Malbranchea</tp:taxon-name-part></tp:taxon-name></italic> and some other <tp:taxon-name><tp:taxon-name-part taxon-name-part-type="above-genus">Hyphomycetes</tp:taxon-name-part></tp:taxon-name> with arthroconidia.</article-title><source>Mycotaxon</source><volume>4</volume>: <fpage>349</fpage>–<lpage>488</lpage>. <ext-link xlink:href="10.5962/p.417732" ext-link-type="doi" xlink:type="simple">https://doi.org/10.5962/p.417732</ext-link></mixed-citation></ref><ref id="B46"><mixed-citation xmlns:xlink="http://www.w3.org/1999/xlink" xlink:type="simple"><person-group><name name-style="western"><surname>Kang</surname><given-names>H-J</given-names></name><name name-style="western"><surname>Sigler</surname><given-names>L</given-names></name><etal/></person-group> (<year>2010</year>) <article-title><italic><tp:taxon-name><tp:taxon-name-part taxon-name-part-type="genus">Xylogone</tp:taxon-name-part> <tp:taxon-name-part taxon-name-part-type="species">ganodermophthora</tp:taxon-name-part></tp:taxon-name></italic> sp. nov., an ascomycetous pathogen causing yellow rot on cultivated mushroom <italic><tp:taxon-name><tp:taxon-name-part taxon-name-part-type="genus">Ganoderma</tp:taxon-name-part> <tp:taxon-name-part taxon-name-part-type="species">lucidum</tp:taxon-name-part></tp:taxon-name></italic> in Korea.</article-title><source>Mycologia</source><volume>102</volume>(<issue>5</issue>): <fpage>1167</fpage>–<lpage>1184</lpage>. <ext-link xlink:href="10.3852/09-304" ext-link-type="doi" xlink:type="simple">https://doi.org/10.3852/09-304</ext-link></mixed-citation></ref><ref id="B78"><mixed-citation xmlns:xlink="http://www.w3.org/1999/xlink" xlink:type="simple"><person-group><name name-style="western"><surname>Robinson</surname><given-names>SC</given-names></name><name name-style="western"><surname>Richter</surname><given-names>DL</given-names></name><name name-style="western"><surname>Laks</surname><given-names>PE</given-names></name></person-group> (<year>2007</year>) <article-title>Colonization of sugar maple by spalting fungi.</article-title><source>Forest Products journal</source><volume>57</volume>: <fpage>24</fpage>–<lpage>32</lpage>.</mixed-citation></ref><ref id="B77"><mixed-citation xmlns:xlink="http://www.w3.org/1999/xlink" xlink:type="simple"><person-group><name name-style="western"><surname>Robinson</surname><given-names>SC</given-names></name><name name-style="western"><surname>Hinsch</surname><given-names>E</given-names></name><etal/></person-group> (<year>2014</year>) <article-title>Method of extraction and resolubilisation of pigments from <italic><tp:taxon-name><tp:taxon-name-part taxon-name-part-type="genus">Chlorociboria</tp:taxon-name-part> <tp:taxon-name-part taxon-name-part-type="species">aeruginosa</tp:taxon-name-part></tp:taxon-name></italic> and <italic><tp:taxon-name><tp:taxon-name-part taxon-name-part-type="genus">Scytalidium</tp:taxon-name-part> <tp:taxon-name-part taxon-name-part-type="species">cuboideum</tp:taxon-name-part></tp:taxon-name></italic>, two proliﬁc spalting fungi.</article-title><source>Coloration Technology</source><volume>130</volume>: <fpage>221</fpage>–<lpage>225</lpage>. <ext-link xlink:href="10.1111/cote.12080" ext-link-type="doi" xlink:type="simple">https://doi.org/10.1111/cote.12080</ext-link></mixed-citation></ref><ref id="B31"><mixed-citation xmlns:xlink="http://www.w3.org/1999/xlink" xlink:type="simple"><person-group><name name-style="western"><surname>Gutierrez</surname><given-names>SMV</given-names></name><name name-style="western"><surname>He</surname><given-names>Y</given-names></name><etal/></person-group> (<year>2019</year>) Feasibility and surface evaluation of the pigment from <italic><tp:taxon-name><tp:taxon-name-part taxon-name-part-type="genus">Scytalidium</tp:taxon-name-part> <tp:taxon-name-part taxon-name-part-type="species">cuboideum</tp:taxon-name-part></tp:taxon-name></italic> for inkjet printing on textiles. Coatings 9: 266. <ext-link xlink:href="10.3390/coatings9040266" ext-link-type="doi" xlink:type="simple">https://doi.org/10.3390/coatings9040266</ext-link></mixed-citation></ref><ref id="B35"><mixed-citation xmlns:xlink="http://www.w3.org/1999/xlink" xlink:type="simple"><person-group><name name-style="western"><surname>Hinsch</surname><given-names>E</given-names></name><name name-style="western"><surname>Gutierrez</surname><given-names>SMV</given-names></name><etal/></person-group> (<year>2022</year>) Stability of the fungal pigment from <italic><tp:taxon-name><tp:taxon-name-part taxon-name-part-type="genus">Scytalidium</tp:taxon-name-part> <tp:taxon-name-part taxon-name-part-type="species">cuboideum</tp:taxon-name-part></tp:taxon-name></italic> carried in food-grade natural oils. Journal of <tp:taxon-name><tp:taxon-name-part taxon-name-part-type="kingdom">Fungi</tp:taxon-name-part></tp:taxon-name> 8: 276. <ext-link xlink:href="10.3390/jof8030276" ext-link-type="doi" xlink:type="simple">https://doi.org/10.3390/jof8030276</ext-link></mixed-citation></ref><ref id="B19"><mixed-citation xmlns:xlink="http://www.w3.org/1999/xlink" xlink:type="simple"><person-group><name name-style="western"><surname>Diplock</surname><given-names>ND</given-names></name><name name-style="western"><surname>Galea</surname><given-names>VJ</given-names></name><name name-style="western"><surname>Dorji</surname></name><etal/></person-group> (<year>2023</year>) <article-title><italic><tp:taxon-name><tp:taxon-name-part taxon-name-part-type="genus">Scytalidium</tp:taxon-name-part> <tp:taxon-name-part taxon-name-part-type="species">cuboideum</tp:taxon-name-part></tp:taxon-name></italic> inhibits shiitake mycelial growth and causes pink staining in shiitake billets (<italic><tp:taxon-name><tp:taxon-name-part taxon-name-part-type="genus">Quercus</tp:taxon-name-part></tp:taxon-name> grifﬁthii</italic>) in Bhutan.</article-title><source>International Journal of Plant Biology</source><volume>14</volume>: <fpage>949</fpage>–<lpage>958</lpage>. <ext-link xlink:href="10.3390/ijpb14040069" ext-link-type="doi" xlink:type="simple">https://doi.org/10.3390/ijpb14040069</ext-link></mixed-citation></ref><ref id="B27"><mixed-citation xmlns:xlink="http://www.w3.org/1999/xlink" xlink:type="simple"><person-group><name name-style="western"><surname>Giraldo</surname><given-names>A</given-names></name><name name-style="western"><surname>Sutton</surname><given-names>DA</given-names></name><etal/></person-group> (<year>2013</year>) <article-title>Rare arthroconidial fungi in clinical samples: <italic><tp:taxon-name><tp:taxon-name-part taxon-name-part-type="genus">Scytalidium</tp:taxon-name-part> <tp:taxon-name-part taxon-name-part-type="species">cuboideum</tp:taxon-name-part></tp:taxon-name></italic> and <italic><tp:taxon-name><tp:taxon-name-part taxon-name-part-type="genus">Arthropsis</tp:taxon-name-part> <tp:taxon-name-part taxon-name-part-type="species">hispanica</tp:taxon-name-part></tp:taxon-name></italic>.</article-title><source>Mycopathologia</source><volume>175</volume>: <fpage>115</fpage>–<lpage>121</lpage>. <ext-link xlink:href="10.1007/s11046-012-9590-3" ext-link-type="doi" xlink:type="simple">https://doi.org/10.1007/s11046-012-9590-3</ext-link></mixed-citation></ref><ref id="B91"><mixed-citation xmlns:xlink="http://www.w3.org/1999/xlink" xlink:type="simple"><person-group><name name-style="western"><surname>Sy-Cordero</surname><given-names>AA</given-names></name><name name-style="western"><surname>Figueroa</surname><given-names>M</given-names></name><etal/></person-group> (<year>2015</year>) <article-title>Spiroscytalin, a new tetramic acid and other metabolites of mixed biogenesis from <italic><tp:taxon-name><tp:taxon-name-part taxon-name-part-type="genus">Scytalidium</tp:taxon-name-part> <tp:taxon-name-part taxon-name-part-type="species">cuboideum</tp:taxon-name-part></tp:taxon-name></italic>.</article-title><source>Tetrahedron</source><volume>71</volume>(<issue>47</issue>): <fpage>8899</fpage>–<lpage>8904</lpage>. <ext-link xlink:href="10.1016/j.tet.2015.09.073" ext-link-type="doi" xlink:type="simple">https://doi.org/10.1016/j.tet.2015.09.073</ext-link></mixed-citation></ref></ref-list></tp:taxon-treatment>
