# Supplementary material for: ﻿Phylogenetic assessment and taxonomic revision of Scytalidium (Helotiales, Leotiomycetes)
Source: IMA Fungus. 2025 Oct 14;16:e164608. doi: 10.3897/imafungus.16.164608 (PMC12541464; doi:10.3897/imafungus.16.164608)
Supplement: XML Treatment for Scytalidium ganodermophthorum [file imafungus.16.164608-treatment9.xml]

<!DOCTYPE tp:taxon-treatment
  PUBLIC "-//TaxonX//DTD Taxonomic Treatment Publishing DTD v0 20100105//EN" "tax-treatment-NSO.dtd">
<tp:taxon-treatment xmlns:tp="http://www.plazi.org/taxpub"><tp:treatment-meta><kwd-group><label>Taxon classification</label><kwd>
                <named-content content-type="kingdom">Animalia</named-content>
              </kwd><kwd>
                <named-content content-type="order">Helotiales</named-content>
              </kwd><kwd>
                <named-content content-type="family">Chaetomiaceae</named-content>
              </kwd></kwd-group><mixed-citation publication-type="journal"><person-group><name><surname>Tong</surname><given-names>Shuo-Qiu</given-names></name><name><surname>Yang</surname><given-names>Yi-Fan</given-names></name><name><surname>Li</surname><given-names>Peng</given-names></name><name><surname>Wu</surname><given-names>Yong-Jun</given-names></name><name><surname>Sun</surname><given-names>Bing-Da</given-names></name><name><surname>Zhang</surname><given-names>Zhi-Yuan</given-names></name></person-group><article-title>﻿Phylogenetic assessment and taxonomic revision of <italic><tp:taxon-name><tp:taxon-name-part taxon-name-part-type="genus" reg="Scytalidium">Scytalidium</tp:taxon-name-part></tp:taxon-name></italic> (<italic><tp:taxon-name><tp:taxon-name-part taxon-name-part-type="order">Helotiales</tp:taxon-name-part></tp:taxon-name></italic>, <italic><tp:taxon-name><tp:taxon-name-part taxon-name-part-type="class">Leotiomycetes</tp:taxon-name-part></tp:taxon-name></italic>)</article-title><source>IMA Fungus</source><day>14</day><month>10</month><year>2025</year><volume>16</volume><pub-id pub-id-type="doi">10.3897/imafungus.16.164608</pub-id></mixed-citation></tp:treatment-meta><tp:nomenclature><label>8.﻿</label><tp:taxon-name><object-id xmlns:xlink="http://www.w3.org/1999/xlink" content-type="arpha" xlink:type="simple">A7CBDBF8-B616-5E5E-91C9-0E40481DC7C1</object-id>
              <tp:taxon-name-part taxon-name-part-type="genus" reg="Scytalidium">Scytalidium</tp:taxon-name-part>
              <tp:taxon-name-part taxon-name-part-type="species" reg="ganodermophthorum">ganodermophthorum</tp:taxon-name-part>
             
            </tp:taxon-name><tp:taxon-authority>Kang, Sigler, Lee &amp; Yun, Mycologia 102(5): 1179 (2010)</tp:taxon-authority><tp:nomenclature-citation-list><tp:nomenclature-citation><tp:taxon-name>
                      <tp:taxon-name-part taxon-name-part-type="genus" reg="Xylogone">Xylogone</tp:taxon-name-part> <tp:taxon-name-part taxon-name-part-type="species" reg="ganodermophthora">ganodermophthora</tp:taxon-name-part></tp:taxon-name><comment>Kang, Sigler, Lee &amp; Yun, Mycologia 102(5): 1179. 2010. </comment></tp:nomenclature-citation></tp:nomenclature-citation-list></tp:nomenclature><tp:treatment-sec sec-type="Synonym" id="SECID0EFUBK"><title>Synonym.</title><p><italic><tp:taxon-name><tp:taxon-name-part taxon-name-part-type="genus" reg="Scytalidium">Scytalidium</tp:taxon-name-part> <tp:taxon-name-part taxon-name-part-type="species" reg="parasiticum">parasiticum</tp:taxon-name-part></tp:taxon-name></italic> Yit K. Goh, Goh, Y.K. Goh &amp; K.J. Goh, Mycobiology 43(2): 112. 2015.</p></tp:treatment-sec><tp:treatment-sec sec-type="description" id="SECID0EWUBK"><title>Description and illustration.</title><p><xref ref-type="bibr" rid="B46">Kang et al. (2010)</xref>.</p></tp:treatment-sec><tp:treatment-sec sec-type="notes" id="SECID0EAVBK"><title>Notes.</title><p><italic><tp:taxon-name><tp:taxon-name-part taxon-name-part-type="genus" reg="Scytalidium">Scytalidium</tp:taxon-name-part> <tp:taxon-name-part taxon-name-part-type="species" reg="ganodermophthorum">ganodermophthorum</tp:taxon-name-part></tp:taxon-name></italic> is phylogenetically closely related to <italic><tp:taxon-name><tp:taxon-name-part taxon-name-part-type="genus" reg="Scytalidium">S.</tp:taxon-name-part> <tp:taxon-name-part taxon-name-part-type="species" reg="synnematicum">synnematicum</tp:taxon-name-part></tp:taxon-name></italic> (Figs <xref ref-type="fig" rid="F1">1</xref>, <xref ref-type="fig" rid="F2">2</xref>). Morphologically, <italic><tp:taxon-name><tp:taxon-name-part taxon-name-part-type="genus" reg="Scytalidium">S.</tp:taxon-name-part> <tp:taxon-name-part taxon-name-part-type="species" reg="ganodermophthorum">ganodermophthorum</tp:taxon-name-part></tp:taxon-name></italic> differs from <italic><tp:taxon-name><tp:taxon-name-part taxon-name-part-type="genus" reg="Scytalidium">S.</tp:taxon-name-part> <tp:taxon-name-part taxon-name-part-type="species" reg="synnematicum">synnematicum</tp:taxon-name-part></tp:taxon-name></italic> by its production of a sexual morph, arthroconidia, and not producing conidiomata or synnemata (<xref ref-type="bibr" rid="B46">Kang et al. 2010</xref>; <xref ref-type="bibr" rid="B14">Crous et al. 2023</xref>). Furthermore, based on a pairwise comparison of <abbrev xmlns:xlink="http://www.w3.org/1999/xlink" xlink:title="internal transcribed spacer" id="ABBRID0ECXBK" xlink:type="simple">ITS</abbrev>, <italic><tp:taxon-name><tp:taxon-name-part taxon-name-part-type="genus" reg="Scytalidium">S.</tp:taxon-name-part> <tp:taxon-name-part taxon-name-part-type="species" reg="ganodermophthorum">ganodermophthorum</tp:taxon-name-part></tp:taxon-name></italic> (ex-type <named-content xmlns:xlink="http://www.w3.org/1999/xlink" content-type="dwc:institutional_code" xlink:title="University of Alberta Mold Herbarium and Culture Collection, Edmonton, Canada" xlink:href="http://grbio.org/institution/university-alberta-microfungus-collection-and-herbarium-0" xlink:type="simple">UAMH</named-content> 10320) differs from <italic><tp:taxon-name><tp:taxon-name-part taxon-name-part-type="genus" reg="Scytalidium">S.</tp:taxon-name-part> <tp:taxon-name-part taxon-name-part-type="species" reg="synnematicum">synnematicum</tp:taxon-name-part></tp:taxon-name></italic> (ex-type CCMB207/13) by 9.6% (50/520 bp, 16 gaps) in the <abbrev xmlns:xlink="http://www.w3.org/1999/xlink" xlink:title="internal transcribed spacer" id="ABBRID0EBYBK" xlink:type="simple">ITS</abbrev>. <xref ref-type="bibr" rid="B28">Goh et al. (2015)</xref> established <italic><tp:taxon-name><tp:taxon-name-part taxon-name-part-type="genus" reg="Scytalidium">S.</tp:taxon-name-part> <tp:taxon-name-part taxon-name-part-type="species" reg="parasiticum">parasiticum</tp:taxon-name-part></tp:taxon-name></italic> based on morphological characteristics and phylogenetic analyses. However, in this study, <italic><tp:taxon-name><tp:taxon-name-part taxon-name-part-type="genus" reg="Scytalidium">S.</tp:taxon-name-part> <tp:taxon-name-part taxon-name-part-type="species" reg="parasiticum">parasiticum</tp:taxon-name-part></tp:taxon-name></italic> (ex-type AAX0113) and <italic><tp:taxon-name><tp:taxon-name-part taxon-name-part-type="genus" reg="Scytalidium">S.</tp:taxon-name-part> <tp:taxon-name-part taxon-name-part-type="species" reg="ganodermophthorum">ganodermophthorum</tp:taxon-name-part></tp:taxon-name></italic> (<named-content xmlns:xlink="http://www.w3.org/1999/xlink" content-type="dwc:institutional_code" xlink:title="University of Alberta Mold Herbarium and Culture Collection, Edmonton, Canada" xlink:href="http://grbio.org/institution/university-alberta-microfungus-collection-and-herbarium-0" xlink:type="simple">UAMH</named-content> 10320, H123, and TPML 97003) clustered in a single subclade with high supported value (100/1) (Figs <xref ref-type="fig" rid="F1">1</xref>, <xref ref-type="fig" rid="F2">2</xref>). In a comparison of <abbrev xmlns:xlink="http://www.w3.org/1999/xlink" xlink:title="internal transcribed spacer" id="ABBRID0EXZBK" xlink:type="simple">ITS</abbrev>, <italic><tp:taxon-name><tp:taxon-name-part taxon-name-part-type="genus" reg="Scytalidium">S.</tp:taxon-name-part> <tp:taxon-name-part taxon-name-part-type="species" reg="parasiticum">parasiticum</tp:taxon-name-part></tp:taxon-name></italic> (AAX0113) exhibited 99.8% (515/516 bp, no gap) similarity to <italic><tp:taxon-name><tp:taxon-name-part taxon-name-part-type="genus" reg="Scytalidium">S.</tp:taxon-name-part> <tp:taxon-name-part taxon-name-part-type="species" reg="ganodermophthorum">ganodermophthorum</tp:taxon-name-part></tp:taxon-name></italic> (ex-type <named-content xmlns:xlink="http://www.w3.org/1999/xlink" content-type="dwc:institutional_code" xlink:title="University of Alberta Mold Herbarium and Culture Collection, Edmonton, Canada" xlink:href="http://grbio.org/institution/university-alberta-microfungus-collection-and-herbarium-0" xlink:type="simple">UAMH</named-content> 10320). Moreover, the morphological characteristics between <italic><tp:taxon-name><tp:taxon-name-part taxon-name-part-type="genus" reg="Scytalidium">S.</tp:taxon-name-part> <tp:taxon-name-part taxon-name-part-type="species" reg="parasiticum">parasiticum</tp:taxon-name-part></tp:taxon-name></italic> and <italic><tp:taxon-name><tp:taxon-name-part taxon-name-part-type="genus" reg="Scytalidium">S.</tp:taxon-name-part> <tp:taxon-name-part taxon-name-part-type="species" reg="ganodermophthorum">ganodermophthorum</tp:taxon-name-part></tp:taxon-name></italic> are minor; therefore, we treat <italic><tp:taxon-name><tp:taxon-name-part taxon-name-part-type="genus" reg="Scytalidium">S.</tp:taxon-name-part> <tp:taxon-name-part taxon-name-part-type="species" reg="parasiticum">parasiticum</tp:taxon-name-part></tp:taxon-name></italic> as a synonym of <italic><tp:taxon-name><tp:taxon-name-part taxon-name-part-type="genus" reg="Scytalidium">S.</tp:taxon-name-part> <tp:taxon-name-part taxon-name-part-type="species" reg="ganodermophthorum">ganodermophthorum</tp:taxon-name-part></tp:taxon-name></italic>.</p><p><italic><tp:taxon-name><tp:taxon-name-part taxon-name-part-type="genus" reg="Scytalidium">Scytalidium</tp:taxon-name-part> <tp:taxon-name-part taxon-name-part-type="species" reg="ganodermophthorum">ganodermophthorum</tp:taxon-name-part></tp:taxon-name></italic> was first discovered in Korea as a pathogenic fungus causing yellow rot in cultivated <italic><tp:taxon-name><tp:taxon-name-part taxon-name-part-type="genus" reg="Ganoderma">Ganoderma</tp:taxon-name-part> <tp:taxon-name-part taxon-name-part-type="species" reg="lucidum">lucidum</tp:taxon-name-part></tp:taxon-name></italic> (<xref ref-type="bibr" rid="B46">Kang et al. 2010</xref>), on which it behaves as an obligate or facultative parasite. While <italic><tp:taxon-name><tp:taxon-name-part taxon-name-part-type="genus" reg="Scytalidium">S.</tp:taxon-name-part> <tp:taxon-name-part taxon-name-part-type="species" reg="ganodermophthorum">ganodermophthorum</tp:taxon-name-part></tp:taxon-name></italic> is a pathogen of <italic><tp:taxon-name><tp:taxon-name-part taxon-name-part-type="genus" reg="Geoglossum">G.</tp:taxon-name-part> <tp:taxon-name-part taxon-name-part-type="species" reg="lucidum">lucidum</tp:taxon-name-part></tp:taxon-name></italic>, its synonym <italic><tp:taxon-name><tp:taxon-name-part taxon-name-part-type="genus" reg="Scytalidium">S.</tp:taxon-name-part> <tp:taxon-name-part taxon-name-part-type="species" reg="parasiticum">parasiticum</tp:taxon-name-part></tp:taxon-name></italic> has been shown to exhibit antagonistic effects against another <italic><tp:taxon-name><tp:taxon-name-part taxon-name-part-type="genus" reg="Ganoderma">Ganoderma</tp:taxon-name-part></tp:taxon-name></italic> species, the oil palm pathogen <italic><tp:taxon-name><tp:taxon-name-part taxon-name-part-type="genus" reg="Geoglossum">G.</tp:taxon-name-part> <tp:taxon-name-part taxon-name-part-type="species" reg="boninense">boninense</tp:taxon-name-part></tp:taxon-name></italic>, demonstrating its potential as a biocontrol agent (<xref ref-type="bibr" rid="B29">Goh et al. 2016</xref>).</p></tp:treatment-sec><tp:treatment-sec><!--Section generated to contain objects referenced in tp:taxon-treatment.--><fig id="F1" position="float" orientation="portrait"><object-id xmlns:xlink="http://www.w3.org/1999/xlink" content-type="doi" xlink:type="simple">10.3897/imafungus.16.164608.figure1</object-id><object-id xmlns:xlink="http://www.w3.org/1999/xlink" content-type="arpha" xlink:type="simple">9A4D0554-4524-5990-A441-D4BE369D5382</object-id><label>Figure 1.</label><caption><p>Phylogenetic tree inferred from a maximum likelihood analysis based on a concatenated alignment of <abbrev xmlns:xlink="http://www.w3.org/1999/xlink" xlink:title="internal transcribed spacer" id="ABBRID0EFJCI" xlink:type="simple">ITS</abbrev> and <abbrev xmlns:xlink="http://www.w3.org/1999/xlink" xlink:title="large nuclear ribosomal subunit rDNA" id="ABBRID0EJJCI" xlink:type="simple">LSU</abbrev> sequences from 87 isolates representing <italic><tp:taxon-name><tp:taxon-name-part taxon-name-part-type="genus" reg="Scytalidium">Scytalidium</tp:taxon-name-part></tp:taxon-name></italic>, related taxa, and outgroup taxa. Numbers at branches indicate support values (IQ-TREE-BS/BI-PP) above 70%/0.90. The new species are printed in bold blue, and the taxa transferred out of <italic><tp:taxon-name><tp:taxon-name-part taxon-name-part-type="genus" reg="Scytalidium">Scytalidium</tp:taxon-name-part></tp:taxon-name></italic> in bold black. Strains with a type status are indicated with “T.” The tree is rooted to <italic><tp:taxon-name><tp:taxon-name-part taxon-name-part-type="genus" reg="Geoglossum">Geoglossum</tp:taxon-name-part> <tp:taxon-name-part taxon-name-part-type="species" reg="azoricum">azoricum</tp:taxon-name-part></tp:taxon-name></italic> (AMI-SPL1247) and <italic><tp:taxon-name><tp:taxon-name-part taxon-name-part-type="genus" reg="Geoglossum">G.</tp:taxon-name-part> <tp:taxon-name-part taxon-name-part-type="species" reg="dunense">dunense</tp:taxon-name-part></tp:taxon-name></italic> (TUR-A 199830).</p></caption><graphic xmlns:xlink="http://www.w3.org/1999/xlink" xlink:href="imafungus-16-e164608-g001.jpg" position="float" orientation="portrait" xlink:type="simple" id="oo_1437684.jpg"><uri content-type="original_file" xlink:type="simple">https://binary.pensoft.net/fig/1437684</uri></graphic></fig><fig id="F2" position="float" orientation="portrait"><object-id xmlns:xlink="http://www.w3.org/1999/xlink" content-type="doi" xlink:type="simple">10.3897/imafungus.16.164608.figure2</object-id><object-id xmlns:xlink="http://www.w3.org/1999/xlink" content-type="arpha" xlink:type="simple">F0A6FA4A-9D76-5A3D-9021-EBAAA3EE1B62</object-id><label>Figure 2.</label><caption><p>Phylogenetic tree inferred from a maximum likelihood analysis based on a concatenated alignment of <abbrev xmlns:xlink="http://www.w3.org/1999/xlink" xlink:title="internal transcribed spacer" id="ABBRID0E5KCI" xlink:type="simple">ITS</abbrev> and <abbrev xmlns:xlink="http://www.w3.org/1999/xlink" xlink:title="large nuclear ribosomal subunit rDNA" id="ABBRID0ECLCI" xlink:type="simple">LSU</abbrev> sequences from 33 isolates representing <italic><tp:taxon-name><tp:taxon-name-part taxon-name-part-type="genus" reg="Scytalidium">Scytalidium</tp:taxon-name-part></tp:taxon-name></italic> and outgroup taxa. Numbers at branches indicate support values (IQ-TREE-BS/BI-PP) above 70%/0.90. The new species are printed in blue. Strains with a type status are indicated with “T.” The tree is rooted to <italic><tp:taxon-name><tp:taxon-name-part taxon-name-part-type="genus" reg="Tricladium">Tricladium</tp:taxon-name-part> <tp:taxon-name-part taxon-name-part-type="species" reg="obesum">obesum</tp:taxon-name-part></tp:taxon-name></italic> (CCM F-14598) and <italic><tp:taxon-name><tp:taxon-name-part taxon-name-part-type="genus" reg="Mycofalcella">Mycofalcella</tp:taxon-name-part> <tp:taxon-name-part taxon-name-part-type="species" reg="calcarata">calcarata</tp:taxon-name-part></tp:taxon-name></italic> (CCM F-10289).</p></caption><graphic xmlns:xlink="http://www.w3.org/1999/xlink" xlink:href="imafungus-16-e164608-g002.jpg" position="float" orientation="portrait" xlink:type="simple" id="oo_1437685.jpg"><uri content-type="original_file" xlink:type="simple">https://binary.pensoft.net/fig/1437685</uri></graphic></fig></tp:treatment-sec><ref-list><ref id="B46"><mixed-citation xmlns:xlink="http://www.w3.org/1999/xlink" xlink:type="simple"><person-group><name name-style="western"><surname>Kang</surname><given-names>H-J</given-names></name><name name-style="western"><surname>Sigler</surname><given-names>L</given-names></name><etal/></person-group> (<year>2010</year>) <article-title><italic><tp:taxon-name><tp:taxon-name-part taxon-name-part-type="genus">Xylogone</tp:taxon-name-part> <tp:taxon-name-part taxon-name-part-type="species">ganodermophthora</tp:taxon-name-part></tp:taxon-name></italic> sp. nov., an ascomycetous pathogen causing yellow rot on cultivated mushroom <italic><tp:taxon-name><tp:taxon-name-part taxon-name-part-type="genus">Ganoderma</tp:taxon-name-part> <tp:taxon-name-part taxon-name-part-type="species">lucidum</tp:taxon-name-part></tp:taxon-name></italic> in Korea.</article-title><source>Mycologia</source><volume>102</volume>(<issue>5</issue>): <fpage>1167</fpage>–<lpage>1184</lpage>. <ext-link xlink:href="10.3852/09-304" ext-link-type="doi" xlink:type="simple">https://doi.org/10.3852/09-304</ext-link></mixed-citation></ref><ref id="B14"><mixed-citation xmlns:xlink="http://www.w3.org/1999/xlink" xlink:type="simple"><person-group><name name-style="western"><surname>Crous</surname><given-names>PW</given-names></name><name name-style="western"><surname>Osieck</surname><given-names>ER</given-names></name><etal/></person-group> (<year>2023</year>) <article-title>Fungal Planet description sheets: 1478–1549.</article-title><source>Persoonia</source><volume>50</volume>(<issue>1</issue>): <fpage>158</fpage>–<lpage>310</lpage>. <ext-link xlink:href="10.3767/persoonia.2023.50.05" ext-link-type="doi" xlink:type="simple">https://doi.org/10.3767/persoonia.2023.50.05</ext-link></mixed-citation></ref><ref id="B28"><mixed-citation xmlns:xlink="http://www.w3.org/1999/xlink" xlink:type="simple"><person-group><name name-style="western"><surname>Goh</surname><given-names>YK</given-names></name><name name-style="western"><surname>Goh</surname><given-names>TK</given-names></name><etal/></person-group> (<year>2015</year>) <article-title><italic><tp:taxon-name><tp:taxon-name-part taxon-name-part-type="genus">Scytalidium</tp:taxon-name-part> <tp:taxon-name-part taxon-name-part-type="species">parasiticum</tp:taxon-name-part></tp:taxon-name></italic> sp. nov., a new species parasitizing on <italic><tp:taxon-name><tp:taxon-name-part taxon-name-part-type="genus">Ganoderma</tp:taxon-name-part> <tp:taxon-name-part taxon-name-part-type="species">boninense</tp:taxon-name-part></tp:taxon-name></italic> isolated from oil palm in Peninsular Malaysia.</article-title><source>Mycobiology</source><volume>43</volume>(<issue>2</issue>): <fpage>107</fpage>–<lpage>117</lpage>. <ext-link xlink:href="10.5941/MYCO.2015.43.2.107" ext-link-type="doi" xlink:type="simple">https://doi.org/10.5941/MYCO.2015.43.2.107</ext-link></mixed-citation></ref><ref id="B29"><mixed-citation xmlns:xlink="http://www.w3.org/1999/xlink" xlink:type="simple"><person-group><name name-style="western"><surname>Goh</surname><given-names>YK</given-names></name><name name-style="western"><surname>Marzuki</surname><given-names>NF</given-names></name><etal/></person-group> (<year>2016</year>) <article-title>Mycoparasitic <italic><tp:taxon-name><tp:taxon-name-part taxon-name-part-type="genus">Scytalidium</tp:taxon-name-part> <tp:taxon-name-part taxon-name-part-type="species">parasiticum</tp:taxon-name-part></tp:taxon-name></italic> as a potential biocontrol agent against <italic><tp:taxon-name><tp:taxon-name-part taxon-name-part-type="genus">Ganoderma</tp:taxon-name-part> <tp:taxon-name-part taxon-name-part-type="species">boninense</tp:taxon-name-part></tp:taxon-name></italic> basal stem rot in oil palm.</article-title><source>Biocontrol Science and Technology</source><volume>26</volume>(<issue>10</issue>): <fpage>1352</fpage>–<lpage>1365</lpage>. <ext-link xlink:href="10.1080/09583157.2016.1202192" ext-link-type="doi" xlink:type="simple">https://doi.org/10.1080/09583157.2016.1202192</ext-link></mixed-citation></ref></ref-list></tp:taxon-treatment>
