# Supplementary material for: ﻿Phylogenetic assessment and taxonomic revision of Scytalidium (Helotiales, Leotiomycetes)
Source: IMA Fungus. 2025 Oct 14;16:e164608. doi: 10.3897/imafungus.16.164608 (PMC12541464; doi:10.3897/imafungus.16.164608)
Supplement: XML Treatment for Scytalidium lignicola [file imafungus.16.164608-treatment11.xml]

<!DOCTYPE tp:taxon-treatment
  PUBLIC "-//TaxonX//DTD Taxonomic Treatment Publishing DTD v0 20100105//EN" "tax-treatment-NSO.dtd">
<tp:taxon-treatment xmlns:tp="http://www.plazi.org/taxpub"><tp:treatment-meta><kwd-group><label>Taxon classification</label><kwd>
                <named-content content-type="kingdom">Animalia</named-content>
              </kwd><kwd>
                <named-content content-type="order">Helotiales</named-content>
              </kwd><kwd>
                <named-content content-type="family">Chaetomiaceae</named-content>
              </kwd></kwd-group><mixed-citation publication-type="journal"><person-group><name><surname>Tong</surname><given-names>Shuo-Qiu</given-names></name><name><surname>Yang</surname><given-names>Yi-Fan</given-names></name><name><surname>Li</surname><given-names>Peng</given-names></name><name><surname>Wu</surname><given-names>Yong-Jun</given-names></name><name><surname>Sun</surname><given-names>Bing-Da</given-names></name><name><surname>Zhang</surname><given-names>Zhi-Yuan</given-names></name></person-group><article-title>﻿Phylogenetic assessment and taxonomic revision of <italic><tp:taxon-name><tp:taxon-name-part taxon-name-part-type="genus" reg="Scytalidium">Scytalidium</tp:taxon-name-part></tp:taxon-name></italic> (<italic><tp:taxon-name><tp:taxon-name-part taxon-name-part-type="order">Helotiales</tp:taxon-name-part></tp:taxon-name></italic>, <italic><tp:taxon-name><tp:taxon-name-part taxon-name-part-type="class">Leotiomycetes</tp:taxon-name-part></tp:taxon-name></italic>)</article-title><source>IMA Fungus</source><day>14</day><month>10</month><year>2025</year><volume>16</volume><pub-id pub-id-type="doi">10.3897/imafungus.16.164608</pub-id></mixed-citation></tp:treatment-meta><tp:nomenclature><label>10.﻿</label><tp:taxon-name><object-id xmlns:xlink="http://www.w3.org/1999/xlink" content-type="arpha" xlink:type="simple">C0A12407-A4E8-5AAA-8366-BFF88FF9654D</object-id>
              <tp:taxon-name-part taxon-name-part-type="genus" reg="Scytalidium">Scytalidium</tp:taxon-name-part>
              <tp:taxon-name-part taxon-name-part-type="species" reg="lignicola">lignicola</tp:taxon-name-part>
              <object-id xmlns:xlink="http://www.w3.org/1999/xlink" content-type="mycobank" xlink:type="simple">859964</object-id>
            </tp:taxon-name><tp:taxon-authority>Pesante, Ann. Sperim. Agrar. 11 (suppl.): 265 (1957)</tp:taxon-authority></tp:nomenclature><tp:treatment-sec sec-type="description" id="SECID0ENICK"><title>Description and illustration.</title><p>
              <xref ref-type="bibr" rid="B72">Pesante (1957)</xref>
            </p></tp:treatment-sec><tp:treatment-sec sec-type="notes" id="SECID0EXICK"><title>Notes.</title><p><italic><tp:taxon-name><tp:taxon-name-part taxon-name-part-type="genus" reg="Scytalidium">Scytalidium</tp:taxon-name-part> <tp:taxon-name-part taxon-name-part-type="species" reg="lignicola">lignicola</tp:taxon-name-part></tp:taxon-name></italic> is phylogenetically closely related to <italic><tp:taxon-name><tp:taxon-name-part taxon-name-part-type="genus" reg="Scytalidium">S.</tp:taxon-name-part> <tp:taxon-name-part taxon-name-part-type="species" reg="auriculariicola">auriculariicola</tp:taxon-name-part></tp:taxon-name></italic> and <italic><tp:taxon-name><tp:taxon-name-part taxon-name-part-type="genus" reg="Scytalidium">S.</tp:taxon-name-part> <tp:taxon-name-part taxon-name-part-type="species" reg="philadelphianum">philadelphianum</tp:taxon-name-part></tp:taxon-name></italic> (Figs <xref ref-type="fig" rid="F1">1</xref>, <xref ref-type="fig" rid="F2">2</xref>). The distinctions between <italic><tp:taxon-name><tp:taxon-name-part taxon-name-part-type="genus" reg="Scytalidium">S.</tp:taxon-name-part> <tp:taxon-name-part taxon-name-part-type="species" reg="lignicola">lignicola</tp:taxon-name-part></tp:taxon-name></italic> and <italic><tp:taxon-name><tp:taxon-name-part taxon-name-part-type="genus" reg="Scytalidium">S.</tp:taxon-name-part> <tp:taxon-name-part taxon-name-part-type="species" reg="auriculariicola">auriculariicola</tp:taxon-name-part></tp:taxon-name></italic> are provided in the notes for <italic><tp:taxon-name><tp:taxon-name-part taxon-name-part-type="genus" reg="Scytalidium">S.</tp:taxon-name-part> <tp:taxon-name-part taxon-name-part-type="species" reg="auriculariicola">auriculariicola</tp:taxon-name-part></tp:taxon-name></italic>. Morphologically, <italic><tp:taxon-name><tp:taxon-name-part taxon-name-part-type="genus" reg="Scytalidium">S.</tp:taxon-name-part> <tp:taxon-name-part taxon-name-part-type="species" reg="lignicola">lignicola</tp:taxon-name-part></tp:taxon-name></italic> differs from <italic><tp:taxon-name><tp:taxon-name-part taxon-name-part-type="genus" reg="Scytalidium">S.</tp:taxon-name-part> <tp:taxon-name-part taxon-name-part-type="species" reg="philadelphianum">philadelphianum</tp:taxon-name-part></tp:taxon-name></italic> by not producing conidia and by having chlamydospore-like cells swollen up to 7 µm wide (<xref ref-type="bibr" rid="B72">Pesante 1957</xref>; <xref ref-type="bibr" rid="B11">Crous et al. 2022</xref>). Furthermore, based on a pairwise comparison of <abbrev xmlns:xlink="http://www.w3.org/1999/xlink" xlink:title="internal transcribed spacer" id="ABBRID0EOMCK" xlink:type="simple">ITS</abbrev>, <italic><tp:taxon-name><tp:taxon-name-part taxon-name-part-type="genus" reg="Scytalidium">S.</tp:taxon-name-part> <tp:taxon-name-part taxon-name-part-type="species" reg="lignicola">lignicola</tp:taxon-name-part></tp:taxon-name></italic> (ex-type <named-content xmlns:xlink="http://www.w3.org/1999/xlink" content-type="dwc:institutional_code" xlink:title="University of Alberta Mold Herbarium and Culture Collection, Edmonton, Canada" xlink:href="http://grbio.org/institution/university-alberta-microfungus-collection-and-herbarium-0" xlink:type="simple">UAMH</named-content> 1502) differs from <italic><tp:taxon-name><tp:taxon-name-part taxon-name-part-type="genus" reg="Scytalidium">S.</tp:taxon-name-part> <tp:taxon-name-part taxon-name-part-type="species" reg="philadelphianum">philadelphianum</tp:taxon-name-part></tp:taxon-name></italic> (ex-type <named-content xmlns:xlink="http://www.w3.org/1999/xlink" content-type="dwc:institutional_code" xlink:title="Collection of Pedro Crous housed at CBS" xlink:href="http://grbio.org/institution/culture-collection-pedro-crous" xlink:type="simple">CPC</named-content> 40793) in 5.8% (34/580 bp, 14 gaps) in the <abbrev xmlns:xlink="http://www.w3.org/1999/xlink" xlink:title="internal transcribed spacer" id="ABBRID0ESNCK" xlink:type="simple">ITS</abbrev>. <italic><tp:taxon-name><tp:taxon-name-part taxon-name-part-type="genus" reg="Scytalidium">Scytalidium</tp:taxon-name-part> <tp:taxon-name-part taxon-name-part-type="species" reg="lignicola">lignicola</tp:taxon-name-part></tp:taxon-name></italic> acts as a saprotrophic opportunist in wood, soil, and compost but can shift to a pathogenic mode of life, causing infections in humans (<xref ref-type="bibr" rid="B18">Dickinson et al. 1983</xref>; De <xref ref-type="bibr" rid="B16">Gannes et al. 2013</xref>). Notably, as a soil-borne pathogen, <italic><tp:taxon-name><tp:taxon-name-part taxon-name-part-type="genus" reg="Scytalidium">Scytalidium</tp:taxon-name-part> <tp:taxon-name-part taxon-name-part-type="species" reg="lignicola">lignicola</tp:taxon-name-part></tp:taxon-name></italic> often causes cassava black root rot, which is difficult to control and results in significant losses in cassava production (<xref ref-type="bibr" rid="B89">Silva et al. 2013</xref>).</p></tp:treatment-sec><tp:treatment-sec><!--Section generated to contain objects referenced in tp:taxon-treatment.--><fig id="F1" position="float" orientation="portrait"><object-id xmlns:xlink="http://www.w3.org/1999/xlink" content-type="doi" xlink:type="simple">10.3897/imafungus.16.164608.figure1</object-id><object-id xmlns:xlink="http://www.w3.org/1999/xlink" content-type="arpha" xlink:type="simple">9A4D0554-4524-5990-A441-D4BE369D5382</object-id><label>Figure 1.</label><caption><p>Phylogenetic tree inferred from a maximum likelihood analysis based on a concatenated alignment of <abbrev xmlns:xlink="http://www.w3.org/1999/xlink" xlink:title="internal transcribed spacer" id="ABBRID0EFJCI" xlink:type="simple">ITS</abbrev> and <abbrev xmlns:xlink="http://www.w3.org/1999/xlink" xlink:title="large nuclear ribosomal subunit rDNA" id="ABBRID0EJJCI" xlink:type="simple">LSU</abbrev> sequences from 87 isolates representing <italic><tp:taxon-name><tp:taxon-name-part taxon-name-part-type="genus" reg="Scytalidium">Scytalidium</tp:taxon-name-part></tp:taxon-name></italic>, related taxa, and outgroup taxa. Numbers at branches indicate support values (IQ-TREE-BS/BI-PP) above 70%/0.90. The new species are printed in bold blue, and the taxa transferred out of <italic><tp:taxon-name><tp:taxon-name-part taxon-name-part-type="genus" reg="Scytalidium">Scytalidium</tp:taxon-name-part></tp:taxon-name></italic> in bold black. Strains with a type status are indicated with “T.” The tree is rooted to <italic><tp:taxon-name><tp:taxon-name-part taxon-name-part-type="genus" reg="Geoglossum">Geoglossum</tp:taxon-name-part> <tp:taxon-name-part taxon-name-part-type="species" reg="azoricum">azoricum</tp:taxon-name-part></tp:taxon-name></italic> (AMI-SPL1247) and <italic><tp:taxon-name><tp:taxon-name-part taxon-name-part-type="genus" reg="Geoglossum">G.</tp:taxon-name-part> <tp:taxon-name-part taxon-name-part-type="species" reg="dunense">dunense</tp:taxon-name-part></tp:taxon-name></italic> (TUR-A 199830).</p></caption><graphic xmlns:xlink="http://www.w3.org/1999/xlink" xlink:href="imafungus-16-e164608-g001.jpg" position="float" orientation="portrait" xlink:type="simple" id="oo_1437684.jpg"><uri content-type="original_file" xlink:type="simple">https://binary.pensoft.net/fig/1437684</uri></graphic></fig><fig id="F2" position="float" orientation="portrait"><object-id xmlns:xlink="http://www.w3.org/1999/xlink" content-type="doi" xlink:type="simple">10.3897/imafungus.16.164608.figure2</object-id><object-id xmlns:xlink="http://www.w3.org/1999/xlink" content-type="arpha" xlink:type="simple">F0A6FA4A-9D76-5A3D-9021-EBAAA3EE1B62</object-id><label>Figure 2.</label><caption><p>Phylogenetic tree inferred from a maximum likelihood analysis based on a concatenated alignment of <abbrev xmlns:xlink="http://www.w3.org/1999/xlink" xlink:title="internal transcribed spacer" id="ABBRID0E5KCI" xlink:type="simple">ITS</abbrev> and <abbrev xmlns:xlink="http://www.w3.org/1999/xlink" xlink:title="large nuclear ribosomal subunit rDNA" id="ABBRID0ECLCI" xlink:type="simple">LSU</abbrev> sequences from 33 isolates representing <italic><tp:taxon-name><tp:taxon-name-part taxon-name-part-type="genus" reg="Scytalidium">Scytalidium</tp:taxon-name-part></tp:taxon-name></italic> and outgroup taxa. Numbers at branches indicate support values (IQ-TREE-BS/BI-PP) above 70%/0.90. The new species are printed in blue. Strains with a type status are indicated with “T.” The tree is rooted to <italic><tp:taxon-name><tp:taxon-name-part taxon-name-part-type="genus" reg="Tricladium">Tricladium</tp:taxon-name-part> <tp:taxon-name-part taxon-name-part-type="species" reg="obesum">obesum</tp:taxon-name-part></tp:taxon-name></italic> (CCM F-14598) and <italic><tp:taxon-name><tp:taxon-name-part taxon-name-part-type="genus" reg="Mycofalcella">Mycofalcella</tp:taxon-name-part> <tp:taxon-name-part taxon-name-part-type="species" reg="calcarata">calcarata</tp:taxon-name-part></tp:taxon-name></italic> (CCM F-10289).</p></caption><graphic xmlns:xlink="http://www.w3.org/1999/xlink" xlink:href="imafungus-16-e164608-g002.jpg" position="float" orientation="portrait" xlink:type="simple" id="oo_1437685.jpg"><uri content-type="original_file" xlink:type="simple">https://binary.pensoft.net/fig/1437685</uri></graphic></fig></tp:treatment-sec><ref-list><ref id="B72"><mixed-citation xmlns:xlink="http://www.w3.org/1999/xlink" xlink:type="simple"><person-group><name name-style="western"><surname>Pesante</surname><given-names>A</given-names></name></person-group> (<year>1957</year>) Osservazioni su una carie del platana. Annali della Sperimentazione Agraria. 11(suppl.): 249–266.</mixed-citation></ref><ref id="B11"><mixed-citation xmlns:xlink="http://www.w3.org/1999/xlink" xlink:type="simple"><person-group><name name-style="western"><surname>Crous</surname><given-names>PW</given-names></name><name name-style="western"><surname>Begoude</surname><given-names>BAD</given-names></name><etal/></person-group> (<year>2022</year>) <article-title>New and Interesting <tp:taxon-name><tp:taxon-name-part taxon-name-part-type="kingdom">Fungi</tp:taxon-name-part></tp:taxon-name>. 5.</article-title><source>Fungal Systematics and Evolution</source><volume>10</volume>: <fpage>19</fpage>–<lpage>90</lpage>. <ext-link xlink:href="10.3114/fuse.2022.10.02" ext-link-type="doi" xlink:type="simple">https://doi.org/10.3114/fuse.2022.10.02</ext-link></mixed-citation></ref><ref id="B18"><mixed-citation xmlns:xlink="http://www.w3.org/1999/xlink" xlink:type="simple"><person-group><name name-style="western"><surname>Dickinson</surname><given-names>GM</given-names></name><name name-style="western"><surname>Cleary</surname><given-names>TJ</given-names></name><etal/></person-group> (<year>1983</year>) <article-title>First case of subcutaneous phaeohyphomycosis caused by <italic><tp:taxon-name><tp:taxon-name-part taxon-name-part-type="genus">Scytalidium</tp:taxon-name-part> <tp:taxon-name-part taxon-name-part-type="species">lignicola</tp:taxon-name-part></tp:taxon-name></italic> in a Human.</article-title><source>Journal of Clinical Microbiology</source><volume>17</volume>(<issue>1</issue>): <fpage>155</fpage>–<lpage>158</lpage>. <ext-link xlink:href="10.1128/jcm.17.1.155-158.1983" ext-link-type="doi" xlink:type="simple">https://doi.org/10.1128/jcm.17.1.155-158.1983</ext-link></mixed-citation></ref><ref id="B16"><mixed-citation xmlns:xlink="http://www.w3.org/1999/xlink" xlink:type="simple"><person-group><name name-style="western"><surname>Gannes</surname><given-names>De V</given-names></name><name name-style="western"><surname>Eudoxie</surname><given-names>G</given-names></name><name name-style="western"><surname>Hickey</surname><given-names>WJ</given-names></name></person-group> (<year>2013</year>) Insights into fungal communities in composts revealed by 454-pyrosequencing: implications for human health and safety. Frontiers in Microbiology 4: 164. <ext-link xlink:href="10.3389/fmicb.2013.00164" ext-link-type="doi" xlink:type="simple">https://doi.org/10.3389/fmicb.2013.00164</ext-link></mixed-citation></ref><ref id="B89"><mixed-citation xmlns:xlink="http://www.w3.org/1999/xlink" xlink:type="simple"><person-group><name name-style="western"><surname>Silva</surname><given-names>CAD</given-names></name><name name-style="western"><surname>de Medeiros</surname><given-names>EV</given-names></name><etal/></person-group> (<year>2013</year>) <article-title>Interferência da incorporação de matéria orgânica no solo no controle da podridão negra da mandioca, causada por <italic><tp:taxon-name><tp:taxon-name-part taxon-name-part-type="genus">Scytalidium</tp:taxon-name-part> <tp:taxon-name-part taxon-name-part-type="species">lignicola</tp:taxon-name-part></tp:taxon-name></italic>.</article-title><source>Bioscience Journal</source><volume>29</volume>(<issue>6</issue>): <fpage>1</fpage>–<lpage>9</lpage>.</mixed-citation></ref></ref-list></tp:taxon-treatment>
