# Supplementary material for: ﻿Phylogenetic assessment and taxonomic revision of Scytalidium (Helotiales, Leotiomycetes)
Source: IMA Fungus. 2025 Oct 14;16:e164608. doi: 10.3897/imafungus.16.164608 (PMC12541464; doi:10.3897/imafungus.16.164608)
Supplement: XML Treatment for Scytalidium philadelphianum [file imafungus.16.164608-treatment12.xml]

<!DOCTYPE tp:taxon-treatment
  PUBLIC "-//TaxonX//DTD Taxonomic Treatment Publishing DTD v0 20100105//EN" "tax-treatment-NSO.dtd">
<tp:taxon-treatment xmlns:tp="http://www.plazi.org/taxpub"><tp:treatment-meta><kwd-group><label>Taxon classification</label><kwd>
                <named-content content-type="kingdom">Animalia</named-content>
              </kwd><kwd>
                <named-content content-type="order">Helotiales</named-content>
              </kwd><kwd>
                <named-content content-type="family">Chaetomiaceae</named-content>
              </kwd></kwd-group><mixed-citation publication-type="journal"><person-group><name><surname>Tong</surname><given-names>Shuo-Qiu</given-names></name><name><surname>Yang</surname><given-names>Yi-Fan</given-names></name><name><surname>Li</surname><given-names>Peng</given-names></name><name><surname>Wu</surname><given-names>Yong-Jun</given-names></name><name><surname>Sun</surname><given-names>Bing-Da</given-names></name><name><surname>Zhang</surname><given-names>Zhi-Yuan</given-names></name></person-group><article-title>﻿Phylogenetic assessment and taxonomic revision of <italic><tp:taxon-name><tp:taxon-name-part taxon-name-part-type="genus" reg="Scytalidium">Scytalidium</tp:taxon-name-part></tp:taxon-name></italic> (<italic><tp:taxon-name><tp:taxon-name-part taxon-name-part-type="order">Helotiales</tp:taxon-name-part></tp:taxon-name></italic>, <italic><tp:taxon-name><tp:taxon-name-part taxon-name-part-type="class">Leotiomycetes</tp:taxon-name-part></tp:taxon-name></italic>)</article-title><source>IMA Fungus</source><day>14</day><month>10</month><year>2025</year><volume>16</volume><pub-id pub-id-type="doi">10.3897/imafungus.16.164608</pub-id></mixed-citation></tp:treatment-meta><tp:nomenclature><label>11.﻿</label><tp:taxon-name><object-id xmlns:xlink="http://www.w3.org/1999/xlink" content-type="arpha" xlink:type="simple">BD6FE758-5BF1-5B87-86D8-EE771C7A6782</object-id>
              <tp:taxon-name-part taxon-name-part-type="genus" reg="Scytalidium">Scytalidium</tp:taxon-name-part>
              <tp:taxon-name-part taxon-name-part-type="species" reg="philadelphianum">philadelphianum</tp:taxon-name-part>
              <object-id xmlns:xlink="http://www.w3.org/1999/xlink" content-type="mycobank" xlink:type="simple">859964</object-id>
            </tp:taxon-name><tp:taxon-authority>Crous &amp; Jurjević, Fungal Syst. Evol. 10: 84 (2022)</tp:taxon-authority></tp:nomenclature><tp:treatment-sec sec-type="description" id="SECID0E3PCK"><title>Description and illustration.</title><p><xref ref-type="bibr" rid="B11">Crous et al. (2022)</xref>.</p></tp:treatment-sec><tp:treatment-sec sec-type="notes" id="SECID0EGQCK"><title>Notes.</title><p><italic><tp:taxon-name><tp:taxon-name-part taxon-name-part-type="genus" reg="Scytalidium">Scytalidium</tp:taxon-name-part> <tp:taxon-name-part taxon-name-part-type="species" reg="philadelphianum">philadelphianum</tp:taxon-name-part></tp:taxon-name></italic> was initially isolated from compressed air in a factory located in Philadelphia, Pennsylvania, USA (<xref ref-type="bibr" rid="B11">Crous et al. 2022</xref>). <italic><tp:taxon-name><tp:taxon-name-part taxon-name-part-type="genus" reg="Scytalidium">Scytalidium</tp:taxon-name-part> <tp:taxon-name-part taxon-name-part-type="species" reg="philadelphianum">philadelphianum</tp:taxon-name-part></tp:taxon-name></italic> is phylogenetically closely related to <italic><tp:taxon-name><tp:taxon-name-part taxon-name-part-type="genus" reg="Scytalidium">S.</tp:taxon-name-part> <tp:taxon-name-part taxon-name-part-type="species" reg="auriculariicola">auriculariicola</tp:taxon-name-part></tp:taxon-name></italic> and <italic><tp:taxon-name><tp:taxon-name-part taxon-name-part-type="genus" reg="Scytalidium">S.</tp:taxon-name-part> <tp:taxon-name-part taxon-name-part-type="species" reg="lignicola">lignicola</tp:taxon-name-part></tp:taxon-name></italic> (Figs <xref ref-type="fig" rid="F1">1</xref>, <xref ref-type="fig" rid="F2">2</xref>). The distinctions between <italic><tp:taxon-name><tp:taxon-name-part taxon-name-part-type="genus" reg="Scytalidium">S.</tp:taxon-name-part> <tp:taxon-name-part taxon-name-part-type="species" reg="philadelphianum">philadelphianum</tp:taxon-name-part></tp:taxon-name></italic> and <italic><tp:taxon-name><tp:taxon-name-part taxon-name-part-type="genus" reg="Scytalidium">S.</tp:taxon-name-part> <tp:taxon-name-part taxon-name-part-type="species" reg="auriculariicola">auriculariicola</tp:taxon-name-part></tp:taxon-name></italic> are provided in the notes for <italic><tp:taxon-name><tp:taxon-name-part taxon-name-part-type="genus" reg="Scytalidium">S.</tp:taxon-name-part> <tp:taxon-name-part taxon-name-part-type="species" reg="auriculariicola">auriculariicola</tp:taxon-name-part></tp:taxon-name></italic>, while the distinctions between <italic><tp:taxon-name><tp:taxon-name-part taxon-name-part-type="genus" reg="Scytalidium">S.</tp:taxon-name-part> <tp:taxon-name-part taxon-name-part-type="species" reg="philadelphianum">philadelphianum</tp:taxon-name-part></tp:taxon-name></italic> and <italic><tp:taxon-name><tp:taxon-name-part taxon-name-part-type="genus" reg="Scytalidium">S.</tp:taxon-name-part> <tp:taxon-name-part taxon-name-part-type="species" reg="lignicola">lignicola</tp:taxon-name-part></tp:taxon-name></italic> are provided in the notes for <italic><tp:taxon-name><tp:taxon-name-part taxon-name-part-type="genus" reg="Scytalidium">S.</tp:taxon-name-part> <tp:taxon-name-part taxon-name-part-type="species" reg="lignicola">lignicola</tp:taxon-name-part></tp:taxon-name></italic>. Notably, <xref ref-type="bibr" rid="B76">Ringhofer et al. (2025)</xref> obtained the strain UTHSCSA DI24-300 from urine and intervertebral disc aspirate cultures of a 3-year-old male Belgian Malinois presenting with progressive hindlimb weakness. The isolate was identified as <italic><tp:taxon-name><tp:taxon-name-part taxon-name-part-type="genus" reg="Scytalidium">S.</tp:taxon-name-part> <tp:taxon-name-part taxon-name-part-type="species" reg="philadelphianum">philadelphianum</tp:taxon-name-part></tp:taxon-name></italic> based on 100% similarity of its <abbrev xmlns:xlink="http://www.w3.org/1999/xlink" xlink:title="internal transcribed spacer" id="ABBRID0EVUCK" xlink:type="simple">ITS</abbrev> with that of ex-type strain <named-content xmlns:xlink="http://www.w3.org/1999/xlink" content-type="dwc:institutional_code" xlink:title="Collection of Pedro Crous housed at CBS" xlink:href="http://grbio.org/institution/culture-collection-pedro-crous" xlink:type="simple">CPC</named-content> 40793.</p></tp:treatment-sec><tp:treatment-sec><!--Section generated to contain objects referenced in tp:taxon-treatment.--><fig id="F1" position="float" orientation="portrait"><object-id xmlns:xlink="http://www.w3.org/1999/xlink" content-type="doi" xlink:type="simple">10.3897/imafungus.16.164608.figure1</object-id><object-id xmlns:xlink="http://www.w3.org/1999/xlink" content-type="arpha" xlink:type="simple">9A4D0554-4524-5990-A441-D4BE369D5382</object-id><label>Figure 1.</label><caption><p>Phylogenetic tree inferred from a maximum likelihood analysis based on a concatenated alignment of <abbrev xmlns:xlink="http://www.w3.org/1999/xlink" xlink:title="internal transcribed spacer" id="ABBRID0EFJCI" xlink:type="simple">ITS</abbrev> and <abbrev xmlns:xlink="http://www.w3.org/1999/xlink" xlink:title="large nuclear ribosomal subunit rDNA" id="ABBRID0EJJCI" xlink:type="simple">LSU</abbrev> sequences from 87 isolates representing <italic><tp:taxon-name><tp:taxon-name-part taxon-name-part-type="genus" reg="Scytalidium">Scytalidium</tp:taxon-name-part></tp:taxon-name></italic>, related taxa, and outgroup taxa. Numbers at branches indicate support values (IQ-TREE-BS/BI-PP) above 70%/0.90. The new species are printed in bold blue, and the taxa transferred out of <italic><tp:taxon-name><tp:taxon-name-part taxon-name-part-type="genus" reg="Scytalidium">Scytalidium</tp:taxon-name-part></tp:taxon-name></italic> in bold black. Strains with a type status are indicated with “T.” The tree is rooted to <italic><tp:taxon-name><tp:taxon-name-part taxon-name-part-type="genus" reg="Geoglossum">Geoglossum</tp:taxon-name-part> <tp:taxon-name-part taxon-name-part-type="species" reg="azoricum">azoricum</tp:taxon-name-part></tp:taxon-name></italic> (AMI-SPL1247) and <italic><tp:taxon-name><tp:taxon-name-part taxon-name-part-type="genus" reg="Geoglossum">G.</tp:taxon-name-part> <tp:taxon-name-part taxon-name-part-type="species" reg="dunense">dunense</tp:taxon-name-part></tp:taxon-name></italic> (TUR-A 199830).</p></caption><graphic xmlns:xlink="http://www.w3.org/1999/xlink" xlink:href="imafungus-16-e164608-g001.jpg" position="float" orientation="portrait" xlink:type="simple" id="oo_1437684.jpg"><uri content-type="original_file" xlink:type="simple">https://binary.pensoft.net/fig/1437684</uri></graphic></fig><fig id="F2" position="float" orientation="portrait"><object-id xmlns:xlink="http://www.w3.org/1999/xlink" content-type="doi" xlink:type="simple">10.3897/imafungus.16.164608.figure2</object-id><object-id xmlns:xlink="http://www.w3.org/1999/xlink" content-type="arpha" xlink:type="simple">F0A6FA4A-9D76-5A3D-9021-EBAAA3EE1B62</object-id><label>Figure 2.</label><caption><p>Phylogenetic tree inferred from a maximum likelihood analysis based on a concatenated alignment of <abbrev xmlns:xlink="http://www.w3.org/1999/xlink" xlink:title="internal transcribed spacer" id="ABBRID0E5KCI" xlink:type="simple">ITS</abbrev> and <abbrev xmlns:xlink="http://www.w3.org/1999/xlink" xlink:title="large nuclear ribosomal subunit rDNA" id="ABBRID0ECLCI" xlink:type="simple">LSU</abbrev> sequences from 33 isolates representing <italic><tp:taxon-name><tp:taxon-name-part taxon-name-part-type="genus" reg="Scytalidium">Scytalidium</tp:taxon-name-part></tp:taxon-name></italic> and outgroup taxa. Numbers at branches indicate support values (IQ-TREE-BS/BI-PP) above 70%/0.90. The new species are printed in blue. Strains with a type status are indicated with “T.” The tree is rooted to <italic><tp:taxon-name><tp:taxon-name-part taxon-name-part-type="genus" reg="Tricladium">Tricladium</tp:taxon-name-part> <tp:taxon-name-part taxon-name-part-type="species" reg="obesum">obesum</tp:taxon-name-part></tp:taxon-name></italic> (CCM F-14598) and <italic><tp:taxon-name><tp:taxon-name-part taxon-name-part-type="genus" reg="Mycofalcella">Mycofalcella</tp:taxon-name-part> <tp:taxon-name-part taxon-name-part-type="species" reg="calcarata">calcarata</tp:taxon-name-part></tp:taxon-name></italic> (CCM F-10289).</p></caption><graphic xmlns:xlink="http://www.w3.org/1999/xlink" xlink:href="imafungus-16-e164608-g002.jpg" position="float" orientation="portrait" xlink:type="simple" id="oo_1437685.jpg"><uri content-type="original_file" xlink:type="simple">https://binary.pensoft.net/fig/1437685</uri></graphic></fig></tp:treatment-sec><ref-list><ref id="B11"><mixed-citation xmlns:xlink="http://www.w3.org/1999/xlink" xlink:type="simple"><person-group><name name-style="western"><surname>Crous</surname><given-names>PW</given-names></name><name name-style="western"><surname>Begoude</surname><given-names>BAD</given-names></name><etal/></person-group> (<year>2022</year>) <article-title>New and Interesting <tp:taxon-name><tp:taxon-name-part taxon-name-part-type="kingdom">Fungi</tp:taxon-name-part></tp:taxon-name>. 5.</article-title><source>Fungal Systematics and Evolution</source><volume>10</volume>: <fpage>19</fpage>–<lpage>90</lpage>. <ext-link xlink:href="10.3114/fuse.2022.10.02" ext-link-type="doi" xlink:type="simple">https://doi.org/10.3114/fuse.2022.10.02</ext-link></mixed-citation></ref><ref id="B76"><mixed-citation xmlns:xlink="http://www.w3.org/1999/xlink" xlink:type="simple"><person-group><name name-style="western"><surname>Ringhofer</surname><given-names>JD</given-names></name><name name-style="western"><surname>Hirsch</surname><given-names>EM</given-names></name><etal/></person-group> (<year>2025</year>) Disseminated <italic><tp:taxon-name><tp:taxon-name-part taxon-name-part-type="genus">Scytalidium</tp:taxon-name-part> <tp:taxon-name-part taxon-name-part-type="species">philadelphianum</tp:taxon-name-part></tp:taxon-name></italic> infection in a Belgian Malinois. Medical Mycology Case Reports 47: 100692. <ext-link xlink:href="10.1016/j.mmcr.2025.100692" ext-link-type="doi" xlink:type="simple">https://doi.org/10.1016/j.mmcr.2025.100692</ext-link></mixed-citation></ref></ref-list></tp:taxon-treatment>
