# Supplementary material for: ﻿Phylogenetic assessment and taxonomic revision of Scytalidium (Helotiales, Leotiomycetes)
Source: IMA Fungus. 2025 Oct 14;16:e164608. doi: 10.3897/imafungus.16.164608 (PMC12541464; doi:10.3897/imafungus.16.164608)
Supplement: XML Treatment for Cladosporium terminale [file imafungus.16.164608-treatment20.xml]

<!DOCTYPE tp:taxon-treatment
  PUBLIC "-//TaxonX//DTD Taxonomic Treatment Publishing DTD v0 20100105//EN" "tax-treatment-NSO.dtd">
<tp:taxon-treatment xmlns:tp="http://www.plazi.org/taxpub"><tp:treatment-meta><kwd-group><label>Taxon classification</label><kwd>
                <named-content content-type="kingdom">Animalia</named-content>
              </kwd><kwd>
                <named-content content-type="order">Helotiales</named-content>
              </kwd><kwd>
                <named-content content-type="family">Chaetomiaceae</named-content>
              </kwd></kwd-group><mixed-citation publication-type="journal"><person-group><name><surname>Tong</surname><given-names>Shuo-Qiu</given-names></name><name><surname>Yang</surname><given-names>Yi-Fan</given-names></name><name><surname>Li</surname><given-names>Peng</given-names></name><name><surname>Wu</surname><given-names>Yong-Jun</given-names></name><name><surname>Sun</surname><given-names>Bing-Da</given-names></name><name><surname>Zhang</surname><given-names>Zhi-Yuan</given-names></name></person-group><article-title>﻿Phylogenetic assessment and taxonomic revision of <italic><tp:taxon-name><tp:taxon-name-part taxon-name-part-type="genus" reg="Scytalidium">Scytalidium</tp:taxon-name-part></tp:taxon-name></italic> (<italic><tp:taxon-name><tp:taxon-name-part taxon-name-part-type="order">Helotiales</tp:taxon-name-part></tp:taxon-name></italic>, <italic><tp:taxon-name><tp:taxon-name-part taxon-name-part-type="class">Leotiomycetes</tp:taxon-name-part></tp:taxon-name></italic>)</article-title><source>IMA Fungus</source><day>14</day><month>10</month><year>2025</year><volume>16</volume><pub-id pub-id-type="doi">10.3897/imafungus.16.164608</pub-id></mixed-citation></tp:treatment-meta><tp:nomenclature><label>﻿</label><tp:taxon-name><object-id xmlns:xlink="http://www.w3.org/1999/xlink" content-type="arpha" xlink:type="simple">0B130982-5410-5FAB-8024-43EA7B5F43AC</object-id>
              <tp:taxon-name-part taxon-name-part-type="genus" reg="Cladosporium">Cladosporium</tp:taxon-name-part>
              <tp:taxon-name-part taxon-name-part-type="species" reg="terminale">terminale</tp:taxon-name-part>
              <object-id xmlns:xlink="http://www.w3.org/1999/xlink" content-type="mycobank" xlink:type="simple">860666</object-id>
            </tp:taxon-name><tp:taxon-authority>(G.V. Rao &amp; de Hoog) S.Q. Tong &amp; Zhi.Y. Zhang</tp:taxon-authority><tp:taxon-status xmlns:xlink="http://www.w3.org/1999/xlink" xlink:type="simple">comb. nov.</tp:taxon-status></tp:nomenclature><tp:treatment-sec sec-type="Synonyms" id="SECID0EBVEK"><title>Synonyms.</title><p><italic><tp:taxon-name><tp:taxon-name-part taxon-name-part-type="genus" reg="Scytalidium">Scytalidium</tp:taxon-name-part> <tp:taxon-name-part taxon-name-part-type="species" reg="terminale">terminale</tp:taxon-name-part></tp:taxon-name></italic> G.V. Rao &amp; de Hoog, Persoonia 8(2): 203. 1975.</p></tp:treatment-sec><tp:treatment-sec sec-type="description" id="SECID0ESVEK"><title>Description and illustration.</title><p><xref ref-type="bibr" rid="B75">Rao and Hoog (1975)</xref>.</p></tp:treatment-sec><tp:treatment-sec sec-type="notes" id="SECID0E3VEK"><title>Notes.</title><p><italic><tp:taxon-name><tp:taxon-name-part taxon-name-part-type="genus" reg="Scytalidium">Scytalidium</tp:taxon-name-part> <tp:taxon-name-part taxon-name-part-type="species" reg="terminale">terminale</tp:taxon-name-part></tp:taxon-name></italic> was introduced by <xref ref-type="bibr" rid="B75">Rao and Hoog (1975)</xref>. In this study, the ex-type strain (<abbrev xmlns:xlink="http://www.w3.org/1999/xlink" content-type="institution" xlink:title="Westerdijk Fungal Biodiversity Institute, Utrecht, Netherlands" id="ABBRID0ERWEK" xlink:type="simple">CBS</abbrev> 171.40) of <italic><tp:taxon-name><tp:taxon-name-part taxon-name-part-type="genus" reg="Scytalidium">S.</tp:taxon-name-part> <tp:taxon-name-part taxon-name-part-type="species" reg="terminale">terminale</tp:taxon-name-part></tp:taxon-name></italic> nested in the genus <italic><tp:taxon-name><tp:taxon-name-part taxon-name-part-type="genus" reg="Hypoxylon">Hypoxylon</tp:taxon-name-part></tp:taxon-name></italic> (Fig. <xref ref-type="fig" rid="F1">1</xref>). Therefore, we transferred <italic><tp:taxon-name><tp:taxon-name-part taxon-name-part-type="genus" reg="Scytalidium">S.</tp:taxon-name-part> <tp:taxon-name-part taxon-name-part-type="species" reg="terminale">terminale</tp:taxon-name-part></tp:taxon-name></italic> to the genus S<italic>cytalidium</italic> as <italic><tp:taxon-name><tp:taxon-name-part taxon-name-part-type="genus" reg="Hypoxylon">H.</tp:taxon-name-part> <tp:taxon-name-part taxon-name-part-type="species" reg="terminale">terminale</tp:taxon-name-part></tp:taxon-name></italic>.</p></tp:treatment-sec><tp:treatment-sec><!--Section generated to contain objects referenced in tp:taxon-treatment.--><fig id="F1" position="float" orientation="portrait"><object-id xmlns:xlink="http://www.w3.org/1999/xlink" content-type="doi" xlink:type="simple">10.3897/imafungus.16.164608.figure1</object-id><object-id xmlns:xlink="http://www.w3.org/1999/xlink" content-type="arpha" xlink:type="simple">9A4D0554-4524-5990-A441-D4BE369D5382</object-id><label>Figure 1.</label><caption><p>Phylogenetic tree inferred from a maximum likelihood analysis based on a concatenated alignment of <abbrev xmlns:xlink="http://www.w3.org/1999/xlink" xlink:title="internal transcribed spacer" id="ABBRID0EFJCI" xlink:type="simple">ITS</abbrev> and <abbrev xmlns:xlink="http://www.w3.org/1999/xlink" xlink:title="large nuclear ribosomal subunit rDNA" id="ABBRID0EJJCI" xlink:type="simple">LSU</abbrev> sequences from 87 isolates representing <italic><tp:taxon-name><tp:taxon-name-part taxon-name-part-type="genus" reg="Scytalidium">Scytalidium</tp:taxon-name-part></tp:taxon-name></italic>, related taxa, and outgroup taxa. Numbers at branches indicate support values (IQ-TREE-BS/BI-PP) above 70%/0.90. The new species are printed in bold blue, and the taxa transferred out of <italic><tp:taxon-name><tp:taxon-name-part taxon-name-part-type="genus" reg="Scytalidium">Scytalidium</tp:taxon-name-part></tp:taxon-name></italic> in bold black. Strains with a type status are indicated with “T.” The tree is rooted to <italic><tp:taxon-name><tp:taxon-name-part taxon-name-part-type="genus" reg="Geoglossum">Geoglossum</tp:taxon-name-part> <tp:taxon-name-part taxon-name-part-type="species" reg="azoricum">azoricum</tp:taxon-name-part></tp:taxon-name></italic> (AMI-SPL1247) and <italic><tp:taxon-name><tp:taxon-name-part taxon-name-part-type="genus" reg="Geoglossum">G.</tp:taxon-name-part> <tp:taxon-name-part taxon-name-part-type="species" reg="dunense">dunense</tp:taxon-name-part></tp:taxon-name></italic> (TUR-A 199830).</p></caption><graphic xmlns:xlink="http://www.w3.org/1999/xlink" xlink:href="imafungus-16-e164608-g001.jpg" position="float" orientation="portrait" xlink:type="simple" id="oo_1437684.jpg"><uri content-type="original_file" xlink:type="simple">https://binary.pensoft.net/fig/1437684</uri></graphic></fig></tp:treatment-sec><ref-list><ref id="B75"><mixed-citation xmlns:xlink="http://www.w3.org/1999/xlink" xlink:type="simple"><person-group><name name-style="western"><surname>Rao</surname><given-names>V</given-names></name><name name-style="western"><surname>Hoog</surname><given-names>GS</given-names></name></person-group> (<year>1975</year>) <article-title>Some notes on <italic><tp:taxon-name><tp:taxon-name-part taxon-name-part-type="genus">Torula</tp:taxon-name-part></tp:taxon-name></italic>.</article-title><source>Persoonia</source><volume>8</volume>(<issue>2</issue>): <fpage>199</fpage>–<lpage>206</lpage>.</mixed-citation></ref></ref-list></tp:taxon-treatment>
